# Supplementary material for: Unique roles of vaginal Megasphaera phylotypes in reproductive health
Source: Microb Genom. 2021 Dec 13;7(12):000526. doi: 10.1099/mgen.0.000526 (PMC8767330; doi:10.1099/mgen.0.000526)
Supplement: Supplementary material 2 [file mgen-7-0526-s002.xlsx]

## Sheet: Supp. Table 2- Genomes
Organism/Name	Strain	CladeID	BioSample	BioProject	Assembly	Level	Size (Mb)	GC%	Replicons	WGS	Scaffolds	Gene	Protein	Release Date	Modify Date	FTP
Selenomonas sp. ND2010	ND2010	32146	SAMN02841186	PRJNA223458	GCA_000702005.1		2.86705	48.7	-	JNKI01	63	2704	2570	2014-06-11	2015-08-16
Selenomonas sp. F0473	F0473	22696	SAMN02463944	PRJNA64897	GCA_000315545.1		2.06754	58.4	-	AGZT01	2	1923	1837	2012-11-27	2015-08-14
Selenomonas sp. oral taxon 478	F0592	20240	SAMN03704032	PRJNA282954	GCA_001189555.1		2.28414	57.1	chromosome 1:NZ_CP012071.1/CP012071.1	-	-	2129	2035	2015-07-31	2015-08-07
Selenomonas sp. oral taxon 149 str. 67H29BP	67H29BP	20240	SAMN02299442	PRJNA50535	GCA_000146365.1		2.47112	56.7	-	AEEJ01	16	2323	2221	2010-08-23	2015-08-12
Selenomonas sp. oral taxon 138 str. F0429	F0429	20242	SAMN02436930	PRJNA80253	GCA_000318175.2		2.38453	56.8	-	AMEO01	33	2272	2146	2012-12-10	2015-08-14
Selenomonas sp. oral taxon 892 str. F0426	F0426	20242	SAMN02436726	PRJNA198895	GCA_000468035.1		2.31479	54.9	-	AWVG01	40	2168	2034	2013-09-16	2015-08-15
Selenomonas sp. AE3005	AE3005	20245	SAMN02743381	PRJNA243947	GCA_000686945.1		2.82337	49	-	JMME01	25	2647	2538	2014-05-08	2015-08-16
Selenomonas sp. FC4001	FC4001	20245	SAMN02841187	PRJNA223010	GCA_000701565.1		2.88307	49.6	-	JNJF01	22	2737	2628	2014-06-11	2015-08-16
Selenomonas sp. oral taxon 137 str. F0430	F0430	20239	SAMN00116784	PRJNA52055	GCA_000183625.2		2.47507	56.7	-	AENV01	15	2330	2140	2010-11-30	2015-08-12
Selenomonas sp. FOBRC6	FOBRC6	20242	SAMN00828780	PRJNA78575	GCA_000286455.1		2.35255	57.1	-	ALKG01	149	2270	2127	2012-08-10	2015-08-14
Selenomonas sp. FOBRC9	FOBRC9	20239	SAMN00828779	PRJNA78573	GCA_000287655.1		2.33625	57.1	-	ALJR01	49	2275	2157	2012-08-13	2015-08-14
Selenomonas sp. CM52	CM52	20238	SAMN00828796	PRJNA78585	GCA_000292955.1		2.58075	56.8	-	ALNM01	56	2410	2284	2012-08-27	2015-08-14
Veillonella sp. AS16	AS16	34957	SAMN02597445	PRJNA165949	GCA_000517785.1		1.94614	43.1	-	AZYX01	22	1758	1704	2014-01-13	2015-08-15
Veillonella sp. oral taxon 780 str. F0422	F0422	20228	SAMN00195310	PRJNA61835	GCA_000221605.2		1.73101	39.4	-	AFUJ01	75	1579	1404	2011-07-25	2015-08-20
Veillonella sp. 3_1_44	3_1_44	20231	SAMN02463830	PRJNA41975	GCA_000163715.1		2.16346	38.7	-	ADCV01	16	1939	1863	2010-03-30	2015-08-12
Veillonella sp. 6_1_27	6_1_27	20231	SAMN02463831	PRJNA41977	GCA_000163735.1		2.17442	38.7	-	ADCW01	10	1959	1888	2010-03-30	2015-08-12
Veillonella sp. HPA0037	HPA0037	20231	SAMN02596981	PRJNA169494	GCA_000411535.1		2.07161	39	-	ATCG01	3	1893	1814	2013-06-13	2015-08-14
Veillonella sp. CAG:933	-	-	SAMEA3138459	PRJNA221743	GCA_000431435.1		2.88575	42	-	CAWP01	170	2811	2777	2013-05-31	2015-01-30
Veillonella sp. oral taxon 158 str. F0412	F0412	20231	SAMN00116785	PRJNA52053	GCA_000183505.2		2.17675	38.9	-	AENU01	21	2021	1837	2010-12-02	2015-08-12
Veillonella sp. ACP1	ACP1	20231	SAMN00828793	PRJNA78581	GCA_000286635.1		2.04259	38.8	-	ALKL01	26	1905	1821	2012-08-10	2015-08-14
Veillonella sp. ICM51a	ICM51a	20231	SAMN02641570	PRJNA165917	GCA_000524355.1		2.15703	38.9	-	JAPX01	53	2004	1909	2014-01-28	2015-08-15
Megasphaera sp. BV3C16-1	BV3C16-1	23578	SAMN02436562	PRJNA89631	GCA_000478965.1		2.21443	49.8	-	AWXA01	62	2152	2025	2013-10-23	2015-08-15
Megasphaera sp. UPII 135-E	UPII 135-E	20223	SAMN00255226	PRJNA64691	GCA_000221545.2		1.65055	38.9	-	AFUG01	49	1517	1404	2011-07-25	2015-08-13
Megasphaera sp. UPII 199-6	UPII 199-6	20224	SAMN00255229	PRJNA64689	GCA_000214495.2		1.64079	46.4	-	AFIJ01	45	1507	1407	2011-05-23	2015-08-13
Megasphaera sp. NM10	NM10	20225	SAMN02470673	PRJNA192806	GCA_000417505.1		2.61528	53.2	-	APHY01	175	2559	2228	2013-07-02	2015-08-14
Megasphaera sp. BL7	BL7	20225	SAMN02470615	PRJNA183981	GCA_000417525.1		2.65648	53.2	-	APHX01	246	2579	2281	2013-07-02	2015-08-14
Acidaminococcus sp. HPA0509	HPA0509	20234	SAMN02596974	PRJNA169431	GCA_000411395.1		2.28786	49.9	-	ATBZ01	1	2136	2035	2013-06-14	2015-08-18
Acidaminococcus sp. CAG:917	-	-	SAMEA3138762	PRJNA222192	GCA_000437555.1		1.53362	42.5	-	CBJM01	28	1315	1276	2013-05-31	2015-01-30
Acidaminococcus sp. CAG:542	-	-	SAMEA3138775	PRJNA222203	GCA_000437815.1		2.04471	56.6	-	CBJX01	119	1894	1850	2013-05-31	2015-01-30
Acidaminococcus sp. D21	D21	20234	SAMN02595304	PRJNA34117	GCA_000174215.1		2.23897	50.2	-	ACGB01	79	2133	2042	2009-03-10	2015-08-12
Acidaminococcus sp. BV3L6	BV3L6	20234	SAMN00829141	PRJNA89623	GCA_000468835.1		2.17126	49.6	-	AWUR01	55	2014	1896	2013-09-19	2015-08-15
Pelosinus fermentans DSM 17108	R7	21296	SAMN01057329	PRJNA84221	GCA_000271485.1		4.93015	39.7	-	AKVN01	65	4537	4427	2012-06-20	2015-08-16
Pelosinus fermentans B4	B4	21296	SAMN01057330	PRJNA84241	GCA_000271505.1		5.04011	39.8	-	AKVJ01	76	4607	4502	2012-06-20	2015-08-16
Pelosinus fermentans A11	A11	21296	SAMN01057331	PRJNA84237	GCA_000271545.1		5.06349	39.8	-	AKVM01	134	4613	4501	2012-06-20	2015-08-16
Selenomonas ruminantium AB3002	AB3002	32140	SAMN02841170	PRJNA217197	GCA_000702545.1		3.66589	52	-	JNIO01	8	3476	3323	2014-06-11	2015-08-16
Selenomonas ruminantium subsp. lactilytica TAM6421	TAM6421	20245	-	PRJNA60235	GCA_000284095.1		3.63193	50.16	chromosome:NC_017068.1/AP012292.1	-	-	3495	3355	2012-03-29	2015-08-14
									plasmid pSRC1:NC_017078.1/AP012299.1
									plasmid pSRC2:NC_017076.1/AP012293.1
Selenomonas ruminantium subsp. ruminantium ATCC 12561	ATCC 12561	20245	SAMN02441491	PRJNA185691	GCA_000424065.1		3.38707	48.1	-	AUJE01	67	3159	3008	2013-07-10	2015-08-15
Selenomonas ruminantium AC2024	AC2024	20245	SAMN02743908	PRJNA217195	GCA_000687995.1		2.83171	49.9	-	JIAC01	1	2609	2492	2014-04-08	2015-08-16
Veillonella parvula DSM 2008	DSM 2008	20231	SAMN00002609	PRJNA21091	GCA_000024945.1		2.13214	38.6	chromosome:NC_013520.1/CP001820.1	-	-	1893	1822	2009-11-19	2015-08-17
Veillonella parvula HSIVP1	HSIVP1	20231	SAMN02471223	PRJNA196131	GCA_000448705.1		2.17799	38.7	chromosome:NZ_CM002135.1/CM002135.1	ASKE01	1	1995	1782	2013-08-19	2015-08-15
Veillonella parvula ATCC 17745	ATCC 17745	20231	SAMN00009759	PRJNA41557	GCA_000177435.1		2.16347	38.6	-	ADFU01	19	1983	1901	2009-12-30	2015-08-12
Veillonella parvula ACS-068-V-Sch12	ACS-068-V-Sch12	20231	SAMN00138208	PRJNA49441	GCA_000215025.2		2.15214	38.5	-	AEXI01	23	1955	1890	2011-05-25	2015-08-13
Dialister sp. CAG:486	-	-	SAMEA3138611	PRJNA221996	GCA_000434475.1		2.19341	52	-	CBBY01	181	1969	1927	2013-05-31	2015-01-30
Dialister sp. CAG:357	-	-	SAMEA3138644	PRJNA222145	GCA_000435155.1		1.9714	48.7	-	CBHT01	146	1843	1810	2013-05-31	2015-01-30
Dialister sp. CAG:588	-	-	SAMEA3138801	PRJNA222220	GCA_000438335.1		1.24562	35.2	-	CBKO01	70	1207	1171	2013-05-31	2015-01-30
Megasphaera elsdenii DSM 20460	DSM 20460	20225	SAMEA2272734	PRJEA70535	GCA_000283495.2		2.47472	52.8	chromosome:NC_015873.1/HE576794.1	-	1	2293	2164	2011-07-26	2015-08-14
Megasphaera elsdenii T81	T81	20225	SAMN02744015	PRJNA223459	GCA_000621885.1		2.50462	52.8	-	JHXC01	36	2366	2237	2014-04-08	2015-08-16
Megasphaera elsdenii	24-50	20225	SAMN02999437	PRJNA246277	GCA_000763195.1		2.41227	53.2	-	JRPS01	35	2183	2056	2014-10-03	2015-08-16
Veillonella atypica KON	KON	20231	SAMN02436795	PRJNA80237	GCA_000318355.2		1.99716	39	-	AMEX01	40	1870	1796	2012-12-10	2015-08-14
Veillonella atypica ACS-049-V-Sch6	ACS-049-V-Sch6	20231	SAMN00100757	PRJNA51075	GCA_000179735.1		2.05387	39	-	AEDR01	63	1877	1806	2010-08-10	2015-08-12
Veillonella atypica ACS-134-V-Col7a	ACS-134-V-Col7a	20231	SAMN00100747	PRJNA51079	GCA_000179755.1		2.15191	39	-	AEDS01	70	1936	1866	2010-08-10	2015-08-12
Veillonella montpellierensis DSM 17217	DSM 17217	23583	SAMN02440645	PRJNA195824	GCA_000426745.1		1.87091	37	-	AUFY01	40	1623	1514	2013-07-10	2015-08-15
Veillonella montpellierensis DNF00314	DNF00314	23583	SAMN02850965	PRJNA219664	GCA_000759285.1		1.97684	37.1	-	JRNT01	72	1710	1611	2014-09-26	2015-08-17
Selenomonas bovis DSM 23594	DSM 23594	21841	SAMN02440984	PRJNA182438	GCA_000381005.1		2.68876	59.1	-	ARLB01	75	2542	2396	2013-04-23	2015-08-14
Selenomonas bovis 8-14-1	2001-08-14	21841	SAMN02841180	PRJNA223439	GCA_000701885.1		2.61586	59.5	-	JNKB01	115	2389	2264	2014-06-11	2015-08-17
Pelosinus sp. UFO1	UFO1	32498	SAMN02872985	PRJNA253596	GCA_000725345.1		5.11541	38.7	chromosome:NZ_CP008852.1/CP008852.1	-	-	4781	4580	2014-07-14	2015-08-16
Pelosinus sp. HCF1	HCF1	21296	SAMN02470229	PRJNA175909	GCA_000317005.1		4.97102	39.8	-	AMZI01	208	4577	4442	2012-12-05	2015-08-15
Phascolarctobacterium sp. CAG:266	-	23646	SAMEA2272541	PRJEB798	GCA_000436095.1		1.82032	45.6	-	CBDN01	77	1822	1778	2013-05-31	2015-01-30
Phascolarctobacterium sp. CAG:207	-	23647	SAMEA2272658	PRJEB757	GCA_000436295.1		2.37128	43.5	-	CBDS01	62	2277	2229	2013-05-31	2015-01-30
Acidaminococcus intestini RyC-MR95	RyC-MR95	20234	SAMN02603738	PRJNA32215	GCA_000230275.1		2.48777	50	chromosome:NC_016077.1/CP003058.1	-	-	2400	2304	2011-10-07	2015-08-18
Acidaminococcus intestini DSM 21505	DSM 21505	20234	SAMN02441487	PRJNA188796	GCA_000425045.1		2.28247	50	-	AULA01	55	2217	2081	2013-07-10	2015-08-15
Dialister micraerophilus DSM 19965	DSM 19965	20220	SAMN00260258	PRJNA53029	GCA_000194985.1		1.28184	35.6	-	AFBB01	7	1223	1147	2011-04-04	2015-08-12
Dialister microaerophilus UPII 345-E	UPII 345-E	20220	SAMN00116779	PRJNA59521	GCA_000183445.2		1.39583	35.7	-	AENT01	32	1334	1268	2010-12-01	2015-08-19
Phascolarctobacterium succinatutens YIT 12067	YIT 12067	20232	SAMN00189153	PRJNA48505	GCA_000188175.1		2.12195	47.6	-	AEVN01	96	2026	1937	2011-02-07	2015-08-12
Phascolarctobacterium succinatutens CAG:287	-	20232	SAMEA2272651	PRJEB811	GCA_000434895.1		2.39518	46.7	-	CBGL01	96	2262	2225	2013-05-31	2015-01-30
Selenomonas artemidis DSM 19719	DSM 19719	20239	SAMN02440643	PRJNA195808	GCA_000426665.1		2.3506	56.8	-	AUFU01	35	2251	2128	2013-07-10	2015-08-15
Selenomonas artemidis F0399	F0399	20239	SAMN00189154	PRJNA47277	GCA_000187125.1		2.21031	57.2	-	AECV01	34	2066	1985	2011-01-27	2015-08-13
Megamonas hypermegale DSM 1672	DSM 1672	20237	SAMN02441496	PRJNA185642	GCA_000423385.1		2.15737	33.7	-	AUHW01	56	2100	1975	2013-07-10	2015-08-15
Megamonas hypermegale ART12/1	ART12/1	20237	SAMEA3138358	PRJNA39163	GCA_000209975.1 misassembled		2.20994	32.2	chromosome:FP929048.1	-	1	2173	2118	2010-03-25	2015-02-27
Selenomonas noxia ATCC 43541	ATCC 43541	22025	SAMN00138948	PRJNA34641	GCA_000160555.1		2.05499	55.8	-	ACKT01	21	1975	1872	2009-04-20	2015-08-12
Selenomonas noxia F0398	F0398	22025	SAMN02463846	PRJNA43115	GCA_000234135.1		2.1134	55.7	-	ADGH01	13	2028	1925	2011-11-02	2015-08-13
Veillonella dispar ATCC 17748	ATCC 17748	20231	SAMN00008863	PRJNA30491	GCA_000160015.1		2.11877	38.9	-	ACIK02	3	1979	1901	2009-03-17	2015-08-12
Veillonella dispar DORA_11	-	20231	SAMN02316559	PRJNA232169	GCA_000508585.1		2.43261	38.5	-	AZMJ01	605	2680	2680	2013-12-16	2013-12-16
Veillonella seminalis ACS-216-V-Col6b		41690		PRJNA52119	GCA_000315505.1	scaffold	2.32413	41.8			4	2129	2016
Mitsuokella jalaludinii DSM 13811	DSM 13811	20246	SAMN02841192	PRJNA223472	GCA_000702905.1		2.41256	58.1	-	JNKR01	66	2234	2089	2014-06-11	2015-08-16
Negativicoccus succinicivorans DORA_17_25_Q612_NSC00338		23947		PRJNA232162, PRJNA221491	GCA_000508525.1	Contig	1.50545	48.2			356	1679	1679
Anaerovibrio sp.		22975		PRJNA224116, PRJNA223479	GCA_000622005.1	Scaffold	2.78075	44.9			40	2626	2498
Veillonella magna DSM 19857		17930		PRJNA224116, PRJNA185243	GCA_000428745.1	scaffold	2.20331	44.6			34	2008	1890
Mitsuokella sp. oral taxon 131 str. W9106		17613		PRJNA198888	GCA_000469545.1	Scaffold	2.31336	56.6			25	2147	2045
Anaeroarcus burkinensis DSM 6283		16554		PRJNA224116, PRJNA188816	GCA_000430605.1	scaffold	3.33846	49			20	3156	3047
Anaerovibrio lipolyticus LB2005	LB2005	25288	SAMN02744001	PRJNA223047	GCA_000621545.1		2.68273	43.3	-	JHYA01	31	2518	2399	2014-04-08	2015-08-16
Anaerovibrio lipolyticus	5S	25288	SAMN03142498	PRJNA187036	GCA_000803025.1		2.82853	43.3	-	JSCE01	269	2766	2516	2014-12-17	2015-08-17
Sporomusa ovata DSM 2662	DSM 2662	23651	SAMN02469826	PRJNA205246	GCA_000445445.1		5.38367	43.3	-	ASXP01	8	5096	4800	2013-08-13	2015-08-15
Sporomusa ovata DSM 2662	DSM 2662	23651	SAMN02441157	PRJNA185663	GCA_000423685.1		5.22197	43.3	-	AUIL01	108	4994	4703	2013-07-10	2015-08-15
Propionispira raffinosivorans DSM 20765		15612		PRJNA182445	GCA_000381065.1	scaffold	4.13438	38.1			60	3917	3745
Megamonas rupellensis DSM 19944		15590		PRJNA182392	GCA_000378365.1	scaffold	2.33005	31.3			70	2260	2115
Anaeromusa acidaminophila DSM 3853		15062		PRJNA174977	GCA_000374545.1	scaffold	3.47581	48.8			61	3320	3183
Succinispira mobilis DSM 6222		13047		PRJNA88129	GCA_000384135.1	scaffold	2.08524	36.2			1	1956	1877
Anaeroglobus geminatus F0357		12573		PRJNA50397	GCA_000239275.1	scaffold	1.79885	49			57	1811	1481
Acetonema longum DSM 6540		3682		PRJNA66109	GCA_000219125.2	Contig	4.32301	50.4			296	4124	3818
Centipeda periodontii DSM 2778		3179		PRJNA53025	GCA_000213975.1	scaffold	2.76126	55.8			10	2532	2408
Dialister succinatiphilus YIT 11850		2869		PRJNA46405	GCA_000242435.1	scaffold	2.49988	50.4			14	2190	2087
Megamonas funiformis YIT 11815		2863		PRJNA46421	GCA_000245775.1	scaffold	2.56251	31.6			13	2512	2393
Megasphaera genomosp. type_1		2560		PRJNA42553	GCA_000177555.1	Contig	1.7262	46.1			34	1601	1506
Selenomonas infelix ATCC 43532		2398		PRJNA40695	GCA_000234095.1	scaffold	2.41363	56			30	2255	2148
Megasphaera micronuciformis F0359		2214		PRJNA43125	GCA_000165735.1	scaffold	1.76553	45.4			38	1759	1666
Selenomonas flueggei ATCC 43531		2116		PRJNA37273	GCA_000160695.1	scaffold	2.16606	55.9			9	2076	1973
Selenomonas sputigena ATCC 35185	ATCC 35185	20238	SAMN00713607	PRJNA51247	GCA_000208405.1		2.56836	57.1	chromosome:NC_015437.1/CP002637.1	-	-	2339	2254	2011-04-21	2015-07-30
Selenomonas sputigena ATCC 35185	ATCC 35185	20238	SAMN00008859	PRJNA30489	GCA_000160495.1		2.55945	57.1	-	ACKP02	6	2335	2230	2009-04-24	2015-08-12
Mitsuokella multacida DSM 20544		2044		PRJNA28653	GCA_000155955.1	scaffold	2.57706	58			6	2388	2248
Dialister invisus DSM 15470		1948		PRJNA33143	GCA_000160055.1	scaffold	1.89596	45.5			1	1823	1741
Acidaminococcus fermentans DSM 20731		1899		PRJNA33685	GCA_000025305.1	Complete	2.32977	55.8	NC_013740.1/CP001859.1		1	2139	2023
Thermosinus carboxydivorans Nor1 ctg55		1462		PRJNA17587	GCA_000169155.1	Contig	2.88977	51.5			49	2885	2639
Megasphaera massiliensis NP3		40070		PRJNA224116, PRJEB645	GCA_000455225.1	scaffold	2.73749	50.2			28	2556	2362
Acidaminococcus intestini CAG:325		18050		PRJNA222060, PRJEB834	GCA_000431295.1	scaffold	2.16158	50.1			81		2046
Megasphaera elsdenii CAG:570		18024		PRJNA222210, PRJEB939	GCA_000437935.1	scaffold	2.17805	52.9			183		2033
Megamonas funiformis CAG:377		18003		PRJNA222061, PRJEB856	GCA_000431395.1	scaffold	2.00662	31.8			125		1880
Dialister invisus CAG:218		17962		PRJNA221950, PRJEB764	GCA_000433275.1	scaffold	1.77358	45.3			45		1693

## Sheet: Supp. Table 5 - POCP
Percentage of Conserved Proteins (POCP) Matrix	Megasphaera phylotype 1 (MP1) strain 28L	Megasphaera phylotype 1 (MP1) strain UPII 199-6	Megasphaera phylotype 1 (MP1) strain OTU70	Megasphaera phylotype 2 (MP2) strain UPII 135-E	Megasphaera phylotype 2 (MP2) strain M2-4	Megasphaera phylotype 2 (MP2) strain M2-8	Megasphaera elsdenii	Megasphaera elsdenii strain DSM20460	Megasphaera elsdenii strain T81	Megasphaera sp. strain BL7	Megasphaera sp. strain NM10	Megasphaera massiliensis	Megasphaera micronuciformis	Megasphaera sp. strain BV3C16-1	Anaeroglobus geminatus
Megasphaera phylotype 1 (MP1) strain 28L	100	88.71	89.5	73.21	70.78	73.41	53.11	50.92	50.16	47.9	49.22	46.55	50.5	50.24	48.11
Megasphaera phylotype 1 (MP1) strain UPII 199-6	88.71	100	91.77	73.27	71.46	72.61	54.83	52.56	51.12	49.31	50.66	48.16	52	52.02	49.88
Megasphaera phylotype 1 (MP1) strain OTU70	89.5	91.77	100	73.9	72.3	73.03	54.85	52.61	51.32	49.32	50.7	48.11	52.01	51.9	49.53
Megasphaera phylotype 2 (MP2) strain UPII 135-E	73.21	73.27	73.9	100	86.91	88.54	52.57	50.48	49.39	47.21	48.42	46.51	50.55	49.68	48.05
Megasphaera phylotype 2 (MP2) strain M2-4	70.78	71.46	72.3	86.91	100	88.16	51.56	49.62	48.68	46.32	47.42	45.66	49.15	49.08	47.01
Megasphaera phylotype 2 (MP2) strain M2-8	73.41	72.61	73.03	88.54	88.16	100	53	50.56	49.59	46.94	48.12	46.17	50.08	49.1	48
Megasphaera elsdenii	53.11	54.83	54.85	52.57	51.56	53	100	87.38	84.25	78.82	81.12	69.73	55.44	59.87	54.91
Megasphaera elsdenii strain DSM20460	50.92	52.56	52.61	50.48	49.62	50.56	87.38	100	85.14	78.93	80.98	68.57	52.66	58.02	52.52
Megasphaera elsdenii strain T81	50.16	51.12	51.32	49.39	48.68	49.59	84.25	85.14	100	77.55	79.19	68.34	51.4	56.35	50.91
Megasphaera sp. strain BL7	47.9	49.31	49.32	47.21	46.32	46.94	78.82	78.93	77.55	100	95.68	68.4	49.47	56.61	49.06
Megasphaera sp. strain NM10	49.22	50.66	50.7	48.42	47.42	48.12	81.12	80.98	79.19	95.68	100	69.76	51.26	58.13	50.54
Megasphaera massiliensis	46.55	48.16	48.11	46.51	45.66	46.17	69.73	68.57	68.34	68.4	69.76	100	49.41	55.69	48.99
Megasphaera micronuciformis	50.5	52	52.01	50.55	49.15	50.08	55.44	52.66	51.41	49.47	51.26	49.41	100	58.71	71.73
Megasphaera sp. strain BV3C16-1	50.24	52.02	51.9	49.68	49.08	49.1	59.87	58.02	56.35	56.61	58.13	55.69	58.71	100	57.52
Anaeroglobus geminatus	48.11	49.88	49.53	48.05	47.01	48	54.91	52.52	50.91	49.06	50.54	48.99	71.73	57.52	100

## Sheet: Supp. Table 7 - 16S 
16S Similarity Matrix	Megasphaera phylotype 1 (MP1) strain 28L	Megasphaera phylotype 1 (MP1) strain UPII 199-6	Megasphaera phylotype 1 (MP1) strain M1-70	Megasphaera phylotype 2 (MP2) strain UPII 135-E	Megasphaera phylotype 2 (MP2) strain M2-4	Megasphaera phylotype 2 (MP2) strain M2-8	Megasphaera elsdenii	Megasphaera elsdenii strain DSM20460	Megasphaera elsdenii strain T81	Megasphaera massiliensis	Megasphaera micronuciformis	Megasphaera sp. strain BL7	Megasphaera sp. strain NM10	Megasphaera sp. strain BV3C16-1	Anaeroglobus geminatus
Megasphaera phylotype 1 (MP1) strain 28L	1	0.999358	0.999358	0.962749	0.962749	0.962749	0.935298	0.936579	0.930739	0.932331	0.933677	0.923352	0.945968	0.933333	0.912188
Megasphaera phylotype 1 (MP1) strain UPII 199-6	0.999358	1	1	0.963368	0.963368	0.963368	0.935897	0.937179	0.931353	0.932331	0.933677	0.924014	0.946731	0.933291	0.912879
Megasphaera phylotype 1 (MP1) strain M1-70	0.999358	1	1	0.963368	0.963368	0.963368	0.935897	0.937179	0.931353	0.931694	0.933677	0.924014	0.946731	0.933291	0.912879
Megasphaera phylotype 2 (MP2) strain UPII 135-E	0.962749	0.963368	0.963368	1	0.998715	1	0.937701	0.938343	0.933201	0.935065	0.940645	0.925448	0.946688	0.924807	0.914894
Megasphaera phylotype 2 (MP2) strain M2-4	0.962749	0.963368	0.963368	0.998715	1	0.998715	0.937701	0.938985	0.933201	0.935748	0.940645	0.926165	0.946688	0.92545	0.914894
Megasphaera phylotype 2 (MP2) strain M2-8	0.962749	0.963368	0.963368	1	0.998715	1	0.937701	0.938343	0.933201	0.935065	0.940645	0.925448	0.946688	0.924807	0.914894
Megasphaera elsdenii	0.935298	0.935897	0.935897	0.938343	0.937701	0.937701	1	0.994849	0.994032	0.961591	0.940039	0.98059	0.986268	0.935733	0.918429
Megasphaera elsdenii strain DSM20460	0.936579	0.937179	0.937179	0.938343	0.938985	0.938343	0.994849	1	0.992706	0.964997	0.938749	0.980576	0.980614	0.937018	0.916163
Megasphaera elsdenii strain T81	0.930739	0.931353	0.931353	0.933201	0.933201	0.933201	0.994032	0.992706	1	0.95966	0.93461	0.974138	0.979883	0.933819	0.913208
Megasphaera massiliensis	0.931694	0.932331	0.932331	0.935065	0.935748	0.935065	0.961591	0.964997	0.95966	1	0.938144	0.959846	0.966074	0.939208	0.929766
Megasphaera micronuciformis	0.933076	0.933677	0.933677	0.940645	0.940645	0.940645	0.940039	0.938749	0.93461	0.938144	1	0.93133	0.956946	0.950968	0.930956
Megasphaera sp. strain BL7	0.923352	0.924014	0.924014	0.925448	0.926165	0.925448	0.98059	0.980576	0.974138	0.959846	0.93133	1	0.991636	0.930565	0.915973
Megasphaera sp. strain NM10	0.945968	0.946731	0.946731	0.946688	0.946688	0.94588	0.986268	0.980614	0.979883	0.966074	0.956946	0.991636	1	0.956452	0.928072
Megasphaera sp. strain BV3C16-1	0.933333	0.933291	0.933291	0.924807	0.92545	0.924807	0.935733	0.937018	0.933819	0.939208	0.950968	0.930565	0.956452	1	0.913571
Anaeroglobus geminatus	0.912188	0.912879	0.912879	0.914894	0.914894	0.914894	0.918429	0.916163	0.913208	0.929766	0.930956	0.915973	0.928072	0.913571	1

## Sheet: Supp. Table 8 - ANI 
Average Nucleotide Identity Matrix	Megasphaera phylotype 1 (MP1) strain 28L	Megasphaera phylotype 1 (MP1) strain UPII 199-6	Megasphaera phylotype 1 (MP1) strain M1-70	Megasphaera phylotype 2 (MP2) strain UPII 135-E	Megasphaera phylotype 2 (MP2) strain M2-4	Megasphaera phylotype 2 (MP2) strain M2-8	Megasphaera elsdenii	Megasphaera elsdenii strain DSM20460	Megasphaera elsdenii strain T81	Megasphaera sp. strain BL7	Megasphaera sp. strain NM10	Megasphaera massiliensis	Megasphaera sp. strain BV3C16-1	Megasphaera micronuciformis	Anaeroglobus geminatus
Megasphaera phylotype 1 (MP1) strain 28L	100	99.1	98.8	73.4	73	72.9	68.2	68.2	68	68.1	68.1	68.2	68.7	68.1	67.7
Megasphaera phylotype 1 (MP1) strain UPII 199-6	99	100	98.7	73	72.6	72.6	68.4	68.4	68.2	68.2	68.2	68.3	68.5	68.2	67.7
Megasphaera phylotype 1 (MP1) strain M1-70	98.8	98.7	100	73.3	73.1	73.5	68.5	68.5	68.1	68.5	68.5	68.3	68.7	68.4	67.9
Megasphaera phylotype 2 (MP2) strain UPII 135-E	73.5	72.9	73.2	100	98.5	98.6	66.3	66.4	66.2	66.4	66.4	66.6	66.7	67	66.2
Megasphaera phylotype 2 (MP2) strain M2-4	72.9	72.3	72.8	98.5	100	98.5	66.2	66.2	66	66.1	66.2	66.3	66.7	66.7	66.1
Megasphaera phylotype 2 (MP2) strain M2-8	73	72.6	72.8	98.9	98.6	100	66.2	66.2	66	66.1	66.1	66.5	66.7	66.9	66
Megasphaera elsdenii	68.7	68.7	68.7	66.8	66.8	66.8	100	98.2	98	90.7	90.7	80.7	71.1	68.9	70.1
Megasphaera elsdenii strain DSM20460	68.9	68.9	68.9	67.1	67.1	67.1	98.2	100	98.1	90.4	90.4	80.5	71.3	69.1	70
Megasphaera elsdenii strain T81	68	67.9	67.9	65.9	65.9	65.8	98	98.1	100	90.5	90.5	80.1	70.6	68.3	69.6
Megasphaera sp. strain BL7	68.3	68.2	68.2	66.3	66.3	66.3	90.6	90.5	90.6	100	99.9	80.3	70.8	68.6	69.7
Megasphaera sp. strain NM10	68.1	68.1	68.1	66.2	66.2	66.2	90.7	90.5	90.6	99.9	100	80.1	70.7	68.5	69.7
Megasphaera massiliensis	68.2	68.2	68.2	66.4	66.4	66.4	80.5	80.3	80.2	80.3	80.3	100	70.6	68.5	69.2
Megasphaera sp. strain BV3C16-1	68.6	68.5	68.5	66.8	66.6	66.7	71	70.9	70.9	70.7	70.8	70.8	100	68.8	69.7
Megasphaera micronuciformis	68.1	68.1	68	66.9	67	66.9	68.5	68.5	68.4	68.4	68.4	68.6	68.8	100	72.4
Anaeroglobus geminatus	67.6	67.7	67.7	66	65.9	65.9	69.6	69.5	69.5	69.7	69.7	69.3	69.7	72.4	100

## Sheet: Supp. Table 9A- Metabolism
Gene Detected	Category	Megasphaera elsdenii strain 25-40	Megasphaera elsdenii strain DSM20460	Megasphaera elsdenii strain T81	Megasphaera sp. strain NM10	Megasphaera sp. strain BL7	Megasphaera massiliensis	Megasphaera micronuciformis	Anaeroglobus geminatus	Megasphaera sp. strain BV3C16-1	Megasphaera phylotype 1 (MP1) strain 28L	Megasphaera phylotype 1 (MP1) strain UPII 199-6	Megasphaera phylotype 1 (MP1) strain M1-70	Megasphaera phylotype 2 (MP2) strain UPII 135-E	Megasphaera phylotype 2 (MP2) strain M2-4	Megasphaera phylotype 2 (MP2) strain M2-8
Lost from MP1 and MP2
Multidrug resistance transporter, Bcr/CflA family	Virulence, Disease and Defense	X	X	X	X	X		X	X	X
Vancomycin B-type resistance protein VanW	Virulence, Disease and Defense	X	X	X	X	X	X		X	X
Superoxide reductase (EC 1.15.1.2)	Stress Response	X	X	X	X	X	X	X	X	X
Ribonuclease HI (EC 3.1.26.4)	RNA Metabolism	X	X	X	X	X	X
Rrf2 family transcriptional regulator, group III	RNA Metabolism	X	X	X	X	X	X
Transcription accessory protein (S1 RNA-binding domain)	RNA Metabolism	X	X	X	X	X	X	X	X	X
Selenide, water dikinase (EC 2.7.9.3)	RNA Metabolism	X	X	X	X	X	X	X	X
Ribonuclease Z (EC 3.1.26.11)	RNA Metabolism	X	X	X	X	X	X
Adenylylsulfate reductase alpha-subunit (EC 1.8.99.2)	Respiration	X	X	X	X	X	X
Adenylylsulfate reductase beta-subunit (EC 1.8.99.2)	Respiration	X	X	X	X	X	X
Anaerobic dehydrogenases, typically selenocysteine-containing	Respiration	X	X	X	X	X	X
Anaerobic sulfite reductase subunit A	Respiration	X	X	X	X	X	X
Anaerobic sulfite reductase subunit B	Respiration	X	X	X	X	X	X
Anaerobic sulfite reductase subunit C (EC 1.8.1.-)	Respiration	X	X	X	X	X	X
Formate dehydrogenase H (EC 1.2.1.2)	Respiration	X	X	X	X	X	X	X	X
Formate dehydrogenase chain D (EC 1.2.1.2)	Respiration	X	X	X	X	X	X	X	X
Muramoyltetrapeptide carboxypeptidase (EC 3.4.17.13)	Protein Metabolism	X	X	X	X	X	X	X	X	X
Chaperone protein HtpG	Protein Metabolism	X	X	X	X	X	X	X	X	X
L-seryl-tRNA(Sec) selenium transferase (EC 2.9.1.1)	Protein Metabolism	X	X	X	X	X	X	X	X
Selenocysteine-specific translation elongation factor	Protein Metabolism	X	X	X	X	X	X	X	X
tRNA proofreading protein STM4549	Protein Metabolism	X	X	X	X	X	X		X	X
Large-conductance mechanosensitive channel	Potassium Metabolism	X	X	X	X	X	X	X	X	X
Alkaline phosphatase (EC 3.1.3.1)	Phosphorus Metabolism	X	X	X	X	X	X
Dihydropyrimidinase (EC 3.5.2.2)	Nucleosides & Nucleotides	X	X	X	X	X	X
Mutator mutT protein (7,8-dihydro-8-oxoguanine-triphosphatase) (EC 3.6.1.-)	Nucleosides & Nucelotides	X	X	X	X	X	X
NADH pyrophosphatase (EC 3.6.1.22)	Nucleosides & Nucelotides	X	X	X	X	X	X	X		X
Possible hypoxanthine oxidase XdhD (EC 1.-.-.-)	Nucelosides & Nucleotides	X	X	X	X	X	X
Xanthine and CO dehydrogenases maturation factor, XdhC/CoxF family	Nucelosides & Nucleotides	X	X	X	X	X	X
Xanthine dehydrogenase iron-sulfur subunit (EC 1.17.1.4)	Nucelosides & Nucleotides	X	X	X	X	X	X
Xanthine dehydrogense, FAD-binding subunit (EC 1.17.1.4)	Nucelosides & Nucleotides	X	X	X	X	X	X
Xanthine dehydrogenase, molybdenum binding subunit (EC 1.17.1.4)	Nucelosides & Nucleotides	X	X	X	X	X	X
Xanthine permease	Nucelosides & Nucleotides	X	X	X	X	X	X
Ribonucleotide reductase of class II (coenzyme B12-dependent) (EC 1.17.4.1)	Nucelosides & Nucleotides	X	X	X	X	X	X			X
Ammonium transporter	Nitrogen Metabolism	X	X	X	X	X	X			X
Nitrogen regulatory protein P-II	Nitrogen Metabolism	X	X	X	X	X				X
Ferredoxin 3 fused to uncharacterized domain	Nitrogen Metabolism	X	X	X	X	X	X		X	X
Nitric oxide-dependent regulator DnrN or NorA	Nitrogen Metabolism	X	X	X	X	X		X		X
Muconate cycloisomerase (EC 5.5.1.1)	Miscellaneous	X	X	X	X	X	X			X
Substrate-specific component NikM of nickel ECF transporter	Membrane Transport	X	X	X	X	X	X		X	X
Substrate-specific component ThiW of predicted thiazole ECF transporter	Membrane Transport	X	X	X	X	X	X	X	X	X
Transmembrane component NikQ of energizing module of nickel ECF transporter	Membrane Transport	X	X	X	X	X	X		X	X
Deoxyribonuclease TatD	Membrane Transport	X	X	X	X	X	X
Aldehyde dehydrogenase (EC 1.2.1.3)	Fatty acids, Lipids and Isoprenoids	X	X	X	X	X	X	X	X	X
Glycerate kinase (EC 2.7.1.31)	Fatty acids, Lipids and Isoprenoids	X	X	X	X	X	X			X
Glycerol-3-phosphate dehydrogenase (EC 1.1.5.3)	Fatty acids, Lipids and Isoprenoids	X	X	X	X	X	X	X	X	X
Glycerol-3-phosphate dehydrogenase [NAD(P)+] (EC 1.1.1.94)	Fatty acids, Lipids and Isoprenoids	X	X	X	X	X	X	X	X	X
Endonuclease IV (EC 3.1.21.2)	DNA Metabolism	X	X	X	X	X	X			X
Uracil-DNA glycosylase, family 4	DNA Metabolism	X	X	X	X	X	X	X	X	X
Threonine kinase in B12 biosynthesis	Cofactors, Vitamins, Prosthetic Groups, Pigments	X	X	X	X	X	X	X	X	X
Glutamate-1-semialdehyde aminotransferase (EC 5.4.3.8)	Cofactors, Vitamins, Prosthetic Groups, Pigments	X	X	X	X	X	X
Glutamyl-tRNA reductase (EC 1.2.1.70)	Cofactors, Vitamins, Prosthetic Groups, Pigments	X	X	X	X	X	X
Porphobilinogen deaminase (EC 2.5.1.61)	Cofactors, Vitamins, Prosthetic Groups, Pigments	X	X	X	X	X	X			X
Porphobilinogen synthase (EC 4.2.1.24)	Cofactors, Vitamins, Prosthetic Groups, Pigments	X	X	X	X	X	X			X
Precorrin-2 oxidase (EC 1.3.1.76)	Cofactors, Vitamins, Prosthetic Groups, Pigments	X	X	X	X	X	X			X
Uroporphyrinogen-III methyltransferase (EC 2.1.1.107)	Cofactors, Vitamins, Prosthetic Groups, Pigments	X	X	X	X	X	X			X
Uroporphyrinogen-III synthase (EC 4.2.1.75)	Cofactors, Vitamins, Prosthetic Groups, Pigments	X	X	X	X	X	X			X
DNA-binding domain of ModE	Cofactors, Vitamins, Prosthetic Groups, Pigments	X	X	X	X	X	X
Molybdenum ABC transporter, periplasmic molybdenum-binding protein ModA (TC 3.A.1.8.1)	Cofactors, Vitamins, Prosthetic Groups, Pigments	X	X	X	X	X	X	X
Molybdenum cofactor biosynthesis protein MoaA	Cofactors, Vitamins, Prosthetic Groups, Pigments	X	X	X	X	X	X	X
Molybdenum cofactor biosynthesis protein MoaC	Cofactors, Vitamins, Prosthetic Groups, Pigments	X	X	X	X	X	X	X
Molybdenum transport system permease protein ModB (TC 3.A.1.8.1)	Cofactors, Vitamins, Prosthetic Groups, Pigments	X	X	X	X	X	X	X
Molybdopterin biosynthesis protein MoeA	Cofactors, Vitamins, Prosthetic Groups, Pigments	X	X	X	X	X	X	X
Molybdopterin-guanine dinucleotide biosynthesis protein MobA	Cofactors, Vitamins, Prosthetic Groups, Pigments	X	X	X	X	X	X	X
dTDP-4-dehydrorhamnose 3,5-epimerase (EC 5.1.3.13)	Cell Wall & Capsule	X	X	X	X	X	X	X		X
dTDP-4-dehydrorhamnose reductase (EC 1.1.1.133)	Cell Wall & Capsule	X	X	X	X	X	X			X
dTDP-glucose 4,6-dehydratase (EC 4.2.1.46)	Cell Wall & Capsule	X	X	X	X	X	X	X		X
Glucose-1-phosphate thymidylyltransferase (EC 2.7.7.24)	Cell Wall & Capsule	X	X	X	X	X	X	X		X
ADP-L-glycero-D-manno-heptose-6-epimerase (EC 5.1.3.20)	Cell Wall & Capsule	X	X	X	X	X	X	X	X	X
UDP-galactopyranose mutase (EC 5.4.99.9)	Cell Wall & Capsule	X	X	X	X	X	X
L-alanine-DL-glutamate epimerase	Cell Wall & Capsule	X	X	X	X	X	X			X
N-acetylglucosamine-6-phosphate deacetylase (EC 3.5.1.25)	Cell Wall & Capsule	X	X	X	X	X	X	X	X	X
PTS system, N-acetylmuramic acid-specific IIB component (EC 2.7.1.69)	Cell Wall & Capsule	X	X	X	X	X	X	X	X	X
Regulation of D-alanyl-lipoteichoic acid biosynthesis, sensor histidine kinase	Cell Wall & Capsule	X	X	X	X	X	X	X	X	X
DHA-specific IIA component	Carbohydrates	X	X	X	X	X	X			X
Phosphoenolpyruvate-dihydroxyacetone phosphotransferase (EC 2.7.1.121), ADP-binding subunit DhaL	Carbohydrates	X	X	X	X	X	X			X
Phosphoenolpyruvate-dihydroxyacetone phosphotransferase (EC 2.7.1.121), dihydroxyacetone binding subunit DhaK	Carbohydrates	X	X	X	X	X	X			X
Phosphoenolpyruvate-dihydroxyacetone phosphotransferase (EC 2.7.1.121), subunit DhaM	Carbohydrates	X	X	X	X	X	X			X
1-phosphofructokinase (EC 2.7.1.56)	Carbohydrates	X	X	X	X	X	X	X		X
Phosphoenolpyruvate-protein phosphotransferase of PTS system (EC 2.7.3.9)	Carbohydrates	X	X	X	X	X	X	X	X	X
PTS system, fructose-specific IIA component (EC 2.7.1.69)	Carbohydrates	X	X	X	X	X	X	X		X
PTS system, fructose-specific IIB component (EC 2.7.1.69)	Carbohydrates	X	X	X	X	X	X	X		X
PTS system, fructose-specific IIC component (EC 2.7.1.69)	Carbohydrates	X	X	X	X	X	X	X		X
Transcriptional repressor of the fructose operon, DeoR family	Carbohydrates	X	X	X	X	X	X	X		X
2-hydroxy-3-oxopropionate reductase (EC 1.1.1.60)	Carbohydrates	X	X	X	X	X	X			X
1,4-alpha-glucan (glycogen) branching enzyme, GH-13-type (EC 2.4.1.18)	Carbohydrates	X	X	X	X	X	X			X
4-alpha-glucanotransferase (amylomaltase) (EC 2.4.1.25)	Carbohydrates	X	X	X	X	X	X			X
Glucose-1-phosphate adenylyltransferase (EC 2.7.7.27)	Carbohydrates	X	X	X	X	X	X			X
Glycogen biosynthesis protein GlgD, glucose-1-phosphate adenylyltransferase family	Carbohydrates	X	X	X	X	X	X			X
Glycogen phosphorylase (EC 2.4.1.1)	Carbohydrates	X	X	X	X	X	X			X
Glycogen synthase, ADP-glucose transglucosylase (EC 2.4.1.21)	Carbohydrates	X	X	X	X	X	X			X
Glucose-6-phosphate isomerase (EC 5.3.1.9)	Carbohydrates	X	X	X	X	X	X	X	X	X
Alpha-glucosidase (EC 3.2.1.20)	Carbohydrates	X	X	X	X	X	X
PTS system, maltose and glucose-specific IIB component (EC 2.7.1.69)	Carbohydrates	X	X	X	X	X	X
PTS system, maltose and glucose-specific IIC component (EC 2.7.1.69)	Carbohydrates	X	X	X	X	X	X
Hypothetical protein VC0266 (sugar utilization related)	Carbohydrates	X	X	X	X	X	X
Arginine utilization protein RocB	Amino Acids and Derivatives	X	X	X	X	X	X
Carbamate kinase (EC 2.7.2.2)	Amino Acids and Derivatives	X	X	X	X	X	X
Ornithine carbamoyltransferase (EC 2.1.3.3)	Amino Acids and Derivatives	X	X	X	X	X	X		X	X
Acetylglutamate kinase (EC 2.7.2.8)	Amino Acids and Derivatives	X	X	X	X	X	X		X	X
Acetylornithine deacetylase (EC 3.5.1.16)	Amino Acids and Derivatives	X	X	X	X	X	X			X
N-acetyl-gamma-glutamyl-phosphate reductase (EC 1.2.1.38)	Amino Acids and Derivatives	X	X	X	X	X	X		X	X
2-keto-3-deoxy-D-arabino-heptulosonate-7-phosphate synthase I alpha (EC 2.5.1.54)	Amino Acids and Derivatives	X	X	X	X	X	X
Phosphoribosylformimino-5-aminoimidazole carboxamide ribotide isomerase (EC 5.3.1.16)	Amino Acids and Derivatives	X	X	X	X	X	X		X	X
Sulfate adenylyltransferase subunit 1 (EC 2.7.7.4)	Amino Acids and Derivatives	X	X	X	X	X	X
Sulfate adenylyltransferase subunit 2 (EC 2.7.7.4)	Amino Acids and Derivatives	X	X	X	X	X	X
Sulfate and thiosulfate binding protein CysP	Amino Acids and Derivatives	X	X	X	X	X	X
Sulfate transport system permease protein CysT	Amino Acids and Derivatives	X	X	X	X	X	X
Sulfate transport system permease protein CysW	Amino Acids and Derivatives	X	X	X	X	X	X
ATP phosphoribosyltransferase (EC 2.4.2.17)	Amino Acids and Derivatives	X	X	X	X	X	X		X	X
Histidinol dehydrogenase (EC 1.1.1.23)	Amino Acids and Derivatives	X	X	X	X	X	X		X	X
Imidazole glycerol phosphate synthase amidotransferase subunit (EC 2.4.2.-)	Amino Acids and Derivatives	X	X	X	X	X	X		X	X
Imidazole glycerol phosphate synthase cyclase subunit (EC 4.1.3.-)	Amino Acids and Derivatives	X	X	X	X	X	X		X	X
Imidazoleglycerol-phosphate dehydratase (EC 4.2.1.19)	Amino Acids and Derivatives	X	X	X	X	X	X		X	X
Phosphoribosyl-AMP cyclohydrolase (EC 3.5.4.19)	Amino Acids and Derivatives	X	X	X	X	X	X		X	X
Phosphoribosyl-ATP pyrophosphatase (EC 3.6.1.31)	Amino Acids and Derivatives	X	X	X	X	X	X		X	X
L-lysine permease	Amino Acids and Derivatives	X	X	X	X	X	X		X	X
ABC transporter, periplasmic spermidine putrescine-binding protein PotD (TC 3.A.1.11.1)	Amino Acids and Derivatives	X	X	X	X	X	X
Putrescine transport ATP-binding protein PotA (TC 3.A.1.11.1)	Amino Acids and Derivatives	X	X	X	X	X	X
Spermidine Putrescine ABC transporter permease component PotB (TC 3.A.1.11.1)	Amino Acids and Derivatives	X	X	X	X	X	X
Spermidine Putrescine ABC transporter permease component PotC (TC 3.A.1.11.1)	Amino Acids and Derivatives	X	X	X	X	X	X
Specific to Oral and Vaginal Strains
Ribonuclease HIII (EC 3.1.26.4)	RNA Metabolism							X	X	X	X	X	X	X	X	X
Putative metal chaperone, involved in Zn homeostasis, GTPase of COG0523 family	Protein Metabolism							X	X	X	X	X	X	X	X	X
Cys-tRNA(Pro) deacylase YbaK	Protein Metabolism							X	X	X	X	X	X	X	X	X
Nucelotidase YfbR, HD superfamily	Nucleosides & Nucelotides							X	X	X	X	X	X	X	X	X
Adenine phosphoribosyltransferase (EC 3.1.3.5)	Nucleosides & Nucelotides							X	X	X	X	X	X	X	X	X
Hypothetical protein DUF901, similar to C-terminal domain of ribosome protection-type Tc-resistance proteins	Miscellaneous							X	X	X	X	X	X	X	X	X
Biotin synthase (EC 2.8.1.6)	Cofactors, Vitamins, Prosthetic Groups, Pigments							X	X	X	X	X	X	X	X	X
Aspartate 1-decarboxylase (EC 4.1.1.11)	Cofactors, Vitamins, Prosthetic Groups, Pigments									X	X	X	X	X	X	X
Deoxyribose-phosphate aldolase (EC 4.1.2.4)	Carbohydrates							X	X	X	X	X	X	X	X	X
Specific to MP1 and MP2
Tetracycline resistance protein TetM	Virulence, Disease and Defense										X	X	X		X	X
Tetracycline resistance protein TetO	Virulence, Disease and Defense													X
Tetracycline resistance protein TetW	Virulence, Disease and Defense												X
Mg(2+) transport ATPase, P-type (EC 3.6.3.2)	Membrane Transport										X	X	X	X	X	X
CRISPR-associated protein, Cas5e family	DNA Metabolism										X		X
CRISPR-associated protein, Cse1 family	DNA Metabolism										X		X
CRISPR-associated protein, Cse2 family	DNA Metabolism										X		X
CRISPR-associated protein, Cse3 family	DNA Metabolism										X		X
CRISPR-associated protein, Cse4 family	DNA Metabolism										X		X
CRISPR-associated protein, Csn1 family	DNA Metabolism												X	X
CRISPR-associated protein, Csn2 family	DNA Metabolism												X	X
ADA regulatory protein	DNA Metabolism										X	X	X	X	X	X
8-amino-7-oxononanoate synthase (EC 2.3.1.47)	Cofactors, Vitamins, Prosthetic Groups, Pigments										X	X	X
Pimeloyl-CoA synthase (EC 6.2.1.14)	Cofactors, Vitamins, Prosthetic Groups, Pigments										X	X	X
FIG016608: hypothetical protein in biotin operon	Cofactors, Vitamins, Prosthetic Groups, Pigments										X	X	X
Substrate-specific component RibU of riboflavin ECF transporter	Cofactors, Vitamins, Prosthetic Groups, Pigments										X	X	X	X	X	X
Acetaldehyde dehydrogenase (EC 1.2.1.10)	Carbohydrates										X	X	X	X	X	X
Phage DNA replication protein	Phages, Prophages, Transposable elements, Plasmids										X		X
Ferric siderophore transport system, periplasmic binding protein TonB	Membrane Transport, Iron Acquisition & Metabolism										X			X	X	X
Haemin uptake system outer membrane receptor	Membrane Transport, Iron Acquisition & Metabolism										X			X	X	X
YafQ toxin protein	Regulation & Cell Signaling											X	X

## Sheet: Supp. Table 9B- Metabolism
Gene Detected	Category	Megasphaera phylotype 1 (MP1) strain 28L	Megasphaera phylotype 1 (MP1) strain UPII 199-6	Megasphaera phylotype 1 (MP1) strain M1-70	Megasphaera phylotype 2 (MP2) strain UPII 135-E	Megasphaera phylotype 2 (MP2) strain M2-4	Megasphaera phylotype 2 (MP2) strain M2-8
MP1 only
Beta-lactamase (EC 3.5.2.6)	Virulence, Disease and Defense	X	X	X
Efflux pump Lde	Virulence, Disease and Defense	X	X	X
Tetracycline resistance protein TetW	Virulence, Disease and Defense			X
COG0613, Predicted metal-dependent phosphoesterases (PHP family)	RNA Metabolism	X	X	X
Cytidine deaminase (EC 3.5.4.5)	RNA Metabolism	X	X	X
Glycerol dehydrogenase (EC 1.1.1.6)	Respiration	X	X	X
YafQ toxin protein	Regulation & Cell Signaling		X	X
Aminopeptidase S (leu, Val, Phe, Tyr preference) (EC 3.4.11.24)	Protein Metabolism	X	X	X
D-alanyl-D-alanine carboxypeptidase (EC 3.4.16.4)	Protein Metabolism	X	X	X
ATP-dependent hsl protease ATP-binding subunit HslU	Protein Metabolism	X	X	X
ATP-dependent protease HslV (EC 3.4.25.-)	Protein Metabolism	X	X	X
Phage capsid and scaffold	Phages, Prophages, Transposable elements, Plasmids		X	X
Phage DNA replication protein	Phages, Prophages, Transposable elements, Plasmids	X		X
Oligopeptide ABC transporter, periplasmic oligopeptide-binding protein OppA (TC 3.A.1.5.1)	Membrane Transport	X	X	X
Oligopeptide transport ATP-binding protein OppF (TC 3.A.1.5.1)	Membrane Transport	X	X	X
Oligopeptide transport system permease protein OppB (TC 3.A.1.5.1)	Membrane Transport	X	X	X
Oligopeptide transport system permease protein OppC (TC 3.A.1.5.1)	Membrane Transport	X	X	X
Short chain fatty acids transporter	Fatty acids, Lipids and Isoprenoids		X	X
CRISPR-associated helicase Cas3	DNA Metabolism	X		X
CRISPR-associated protein, Cas5e family	DNA Metabolism	X		X
CRISPR-associated protein, Cse1 family	DNA Metabolism	X		X
CRISPR-associated protein, Cse2 family	DNA Metabolism	X		X
CRISPR-associated protein, Cse3 family	DNA Metabolism	X		X
CRISPR-associated protein, Cse4 family	DNA Metabolism	X		X
Methylated-DNA--protein-cysteine methyltransferase (EC 2.1.1.63)	DNA Metabolism	X	X	X
Very-short-patch mismatch repair endonuclease (G-T specific)	DNA Metabolism	X	X	X
ATP-dependent DNA helicase UvrD/PcrA, clostridial paralog	DNA Metabolism	X	X	X
Putative DNA-binding protein in cluster with Type I restriction-modification system	DNA Metabolism	X
8-amino-7-oxononanoate synthase (EC 2.3.1.47)	Cofactors, Vitamins, Prosthetic Groups, Pigments	X	X	X
Pimeloyl-CoA synthase (EC 6.2.1.14)	Cofactors, Vitamins, Prosthetic Groups, Pigments	X	X	X
ATPase component BioM of energizing module of biotin ECF transporter	Cofactors, Vitamins, Prosthetic Groups, Pigments	X	X	X
FIG016608: hypothetical protein in biotin operon	Cofactors, Vitamins, Prosthetic Groups, Pigments	X	X	X
D-serine/D-alanine/glycine transporter	Carbohydrates	X	X	X
Hexokinase (EC 2.7.1.1)	Carbohydrates	X	X	X
2-isopropylmalate synthase (EC 2.3.3.13)	Amino Acids and Derivatives	X	X	X
3-isopropylmalate dehydratase large subunit (EC 4.2.1.33)	Amino Acids and Derivatives	X	X	X
3-isopropylmalate dehydratase small subunit (EC 4.2.1.33)	Amino Acids and Derivatives	X	X	X
3-isopropylmalate dehydrogenase (EC 1.1.1.85)	Amino Acids and Derivatives	X	X	X
Prephenate and/or arogenate dehydrogenase (unknown specificity) (EC 1.3.1.12) (EC 1.3.1.43)	Amino Acids and Derivatives	X	X	X
Prephenate dehydratase (EC 4.2.1.51)	Amino Acids and Derivatives	X	X	X
Anthranilate phosphoribosyltransferase (EC 2.4.2.18)	Amino Acids and Derivatives	X	X	X
Indole-3-glycerol phosphate synthase (EC 4.1.1.48)	Amino Acids and Derivatives	X	X	X
Tryptophan synthase alpha chain (EC 4.2.1.20)	Amino Acids and Derivatives	X	X	X
Tryptophan synthase beta chain (EC 4.2.1.20)	Amino Acids and Derivatives	X	X	X
Methionine transporter MetT	Amino Acids and Derivatives	X	X	X
Phosphoribosylanthranilate isomerase (EC 5.3.1.24)	Amino Acids and Derivatives	X	X	X
MP2 only
Tetracycline resistance protein TetO	Virulence, Disease and Defense				X
L-aspartate oxidase (EC 1.4.3.16)	Virulence, Disease and Defense					X	X
Quinolinate phosphoribosyltransferase [decarboxylating] (EC 2.4.2.19)	Virulence, Disease and Defense					X	X
Quinolinate synthetase (EC 2.5.1.72)	Virulence, Disease and Defense,					X	X
Substrate-specific component QueT (COG4708) of predicted quenosine-regulated ECF transporter	RNA Metabolism				X	X	X
Prophage Clp protease-like protein	Regulation & Cell Signaling					X
Phage major capsid protein	Phages, Prophages, Transposable elements, Plasmids					X	X
Phage terminase, small subunit	Phages, Prophages, Transposable elements, Plasmids				X
DNA helicase, phage-associated	Phages, Prophages, Transposable elements, Plasmids				X	X	X
Phage replication initiation protein	Phages, Prophages, Transposable elements, Plasmids					X	X
Adenosine deaminase (EC 3.5.4.4)	Nucelosides & Nucleotides				X	X	X
Serine acetyltransferase (EC 2.3.1.30)	Miscellaneous, Amino Acids and Derivatives				X	X	X
Adenosylcobinamide-phosphate guanylyltransferase (EC 2.7.7.62)	Cofactors, Vitamins, Prosthetic Groups, Pigments				X	X	X
Cobalt-precorrin-6 synthase, anaerobic	Cofactors, Vitamins, Prosthetic Groups, Pigments				X	X	X
Cysteine synthase (EC 2.5.1.47)	Amino Acids and Derivatives				X	X	X
Variable between phylotypes
Tetracycline resistance protein TetM	Virulence, Disease and Defense		X	X		X	X
Phosphate ABC transporter, periplasmic phosphate-binding protein PstS (TC 3.A.1.7.1)	Phosphorus metabolism	X	X	X	X		X
Phosphate regulon sensor protein PhoR (SphS) (EC 2.7.13.3)	Phosphorus metabolism	X	X	X	X		X
Phosphate transport system permease protein PstA (TC 3.A.1.7.1)	Phosphorus metabolism	X	X	X	X		X
Phosphate transport system permease protein PstC (TC 3.A.1.7.1)	Phosphorus metabolism	X	X	X	X		X
Phosphate transport system regulatory protein PhoU	Phosphorus metabolism	X	X	X	X		X
Ferric siderophore transport system, periplasmic binding protein TonB	Iron Acquisition & Metabolism	X			X	X	X
Haemin uptake system outer membrane receptor	Iron Acquisition & Metabolism	X			X	X	X
CRISPR-associated protein, Csn1 family	DNA Metabolism			X	X
CRISPR-associated protein, Csn2 family	DNA Metabolism			X	X
DNA-cytosine-methyltransferase	DNA Metabolism	X	X	X		X	X
Type 1 restriction-modification system, DNA methyltransferase subunit M (EC 2.1.1.72)	DNA Metabolism	X	X	X			X
Succinate dehydrogenase iron-sulfur protein (EC 1.3.99.1)	Cofactors, Vitamins, Prosthetic Groups, Pigments	X		X	X	X	X
Indolepyruvate oxidoreductase subunit lorB (EC 1.2.7.8)	Amino Acids and Derivatives	X	X	X	X	X
Indolepyruvate oxidoreductase subunit lorA (EC 1.2.7.8)	Amino Acids and Derivatives	X	X	X	X	X

## Sheet: Supp. Table 10- Demographics 
	Overall Cohort N=3091	No Megasphaera phylotypes N=1901		Megasphaera phylotype 1 N=845		Megasphaera phylotype 2 N=163		Both Megasphaera phylotypes N=182
Etnnicity
African American	1888	970	0.513771	615	0.325742	140	0.0741525	163	0.0863347
Caucasian	810	657	0.811111	129	0.159259	15	0.0185185	9	0.0111111
Hispanic	181	132	0.729282	44	0.243094	3	0.0165746	2	0.0110497
Asian	49	45	0.918367	4	0.0816327	0	0	0	0
American Indian	13	5	0.384615	6	0.461538	0	0	2	0.153846
Native Hawaiian	4	3	0.75	1	0.25	0	0	0	0
More than One	60	35	0.583333	21	0.35	2	0.0333333	2	0.0333333
Other	51	31	0.607843	16	0.313725	3	0.0588235	1	0.0196078
NA	35	23	0.657143	9	0.257143	0	0	3	0.0857143
Yearly Income
Less than $15,000	1212	620	0.511551	383	0.316007	93	0.0767327	116	0.0957096
$15,000-$19,999	324	174	0.537037	107	0.330247	21	0.0648148	22	0.0679012
$20,000-$39,999	575	355	0.617391	170	0.295652	27	0.0469565	23	0.04
$40,000-$59,999	281	208	0.740214	61	0.217082	6	0.0213523	6	0.0213523
$60,000-$79,999	171	142	0.830409	25	0.146199	2	0.0116959	2	0.0116959
$80,000+	289	252	0.871972	33	0.114187	3	0.0103806	1	0.00346021
NA	239	150	0.627615	66	0.276151	11	0.0460251	12	0.0502092
Sex of Current Partner
Male	2271	1365	0.601057	636	0.280053	127	0.0559225	143	0.0629679
Female	85	43	0.505882	34	0.4	4	0.0470588	4	0.0470588
Male/Female	1	1	1	0	0	0	0	0	0
NA	734	492	0.6703	175	0.23842	32	0.0435967	35	0.0476839
Number of Sexual Partners (Previous Month)
0	513	354	0.690058	120	0.233918	26	0.0506823	13	0.0253411
1	1912	1154	0.603556	546	0.285565	93	0.0486402	119	0.0622385
2	99	41	0.414141	35	0.353535	7	0.0707071	16	0.161616
3-5	24	11	0.458333	7	0.291667	2	0.0833333	4	0.166667
6-10	6	2	0.333333	3	0.5	0	0	1	0.166667
11-20	2	0	0	2	1	0	0	0	0
21+	1	1	1	0	0	0	0	0	0
NA	534	338	0.632959	132	0.247191	35	0.0655431	29	0.0543071
Lifetime Number of Sexual Partners
0	4	3	0.75	1	0.25	0	0	0	0
1	240	189	0.7875	45	0.1875	3	0.0125	3	0.0125
2	230	158	0.686957	61	0.265217	8	0.0347826	3	0.0130435
3-5	951	592	0.622503	261	0.274448	51	0.0536278	47	0.0494217
6-10	845	499	0.590533	235	0.278107	45	0.0532544	66	0.0781065
11-20	373	211	0.565684	109	0.292225	19	0.0509383	34	0.0911528
21+	245	117	0.477551	82	0.334694	26	0.106122	20	0.0816327
NA	203	132	0.650246	51	0.251232	11	0.0541872	9	0.044335
Self-reported Vaginal Itching	447	281	0.628635	114	0.255034	26	0.0581655	26	0.0581655
Self-reported Vaginal Odor	471	190	0.403397	187	0.397028	44	0.0934183	50	0.106157
Self-reported Vaginal Discharge	680	313	0.460294	254	0.373529	50	0.0735294	63	0.0926471
Sample pH	5.09	4.88		5.38		5.58		5.41
Age	34.9	35.96		33.14		33.94		32.98

## Sheet: Supp. Table 11- MP1 Transcripts
SAMPLE_ID	PATHWAY	PATHWAY_ABUNDANCE
EP926575_K40_MV1R	UNINTEGRATED	4418.38
EP926575_K40_MV1R	PWY-7219: adenosine ribonucleotides de novo biosynthesis	35.2524
EP926575_K40_MV1R	PWY-7111: pyruvate fermentation to isobutanol (engineered)	18.1369
EP926575_K40_MV1R	VALSYN-PWY: L-valine biosynthesis	18.1369
EP926575_K40_MV1R	COA-PWY: coenzyme A biosynthesis I	13.1329
EP926575_K40_MV1R	CALVIN-PWY: Calvin-Benson-Bassham cycle	8.68309
EP926575_K40_MV1R	PWY-6387: UDP-N-acetylmuramoyl-pentapeptide biosynthesis I (meso-diaminopimelate containing)	8.68026
EP926575_K40_MV1R	PWY-6122: 5-aminoimidazole ribonucleotide biosynthesis II	8.44262
EP926575_K40_MV1R	PWY-6277: superpathway of 5-aminoimidazole ribonucleotide biosynthesis	8.44262
EP926575_K40_MV1R	PWY-6121: 5-aminoimidazole ribonucleotide biosynthesis I	7.6486
EP926575_K40_MV1R	PWY-7221: guanosine ribonucleotides de novo biosynthesis	7.31286
EP926575_K40_MV1R	PEPTIDOGLYCANSYN-PWY: peptidoglycan biosynthesis I (meso-diaminopimelate containing)	7.1928
EP926575_K40_MV1R	PANTOSYN-PWY: pantothenate and coenzyme A biosynthesis I	6.77973
EP926575_K40_MV1R	PANTO-PWY: phosphopantothenate biosynthesis I	5.45179
EP926575_K40_MV1R	COA-PWY-1: coenzyme A biosynthesis II (mammalian)	5.20638
EP926575_K40_MV1R	PWY-1042: glycolysis IV (plant cytosol)	4.84393
EP926575_K40_MV1R	THRESYN-PWY: superpathway of L-threonine biosynthesis	4.51297
EP926575_K40_MV1R	PWY-5097: L-lysine biosynthesis VI	4.29968
EP926575_K40_MV1R	PWY-724: superpathway of L-lysine, L-threonine and L-methionine biosynthesis II	4.27727
EP926575_K40_MV1R	PWY-1269: CMP-3-deoxy-D-manno-octulosonate biosynthesis I	3.76492
EP926575_K40_MV1R	PWY-5695: urate biosynthesis/inosine 5'-phosphate degradation	2.70331
EP926575_K40_MV1R	PWY-6609: adenine and adenosine salvage III	2.01397
EP926575_K40_MV1R	PWY0-1296: purine ribonucleosides degradation	1.65936
EP081373_K40_MV1R	UNINTEGRATED	1.23764e+06
EP081373_K40_MV1R	PWY-7219: adenosine ribonucleotides de novo biosynthesis	6413.26
EP081373_K40_MV1R	PWY-5695: urate biosynthesis/inosine 5'-phosphate degradation	2402.83
EP081373_K40_MV1R	CALVIN-PWY: Calvin-Benson-Bassham cycle	2282.63
EP081373_K40_MV1R	COA-PWY: coenzyme A biosynthesis I	2189.82
EP081373_K40_MV1R	PWY-5097: L-lysine biosynthesis VI	2120.72
EP081373_K40_MV1R	PWY-6387: UDP-N-acetylmuramoyl-pentapeptide biosynthesis I (meso-diaminopimelate containing)	1890.3
EP081373_K40_MV1R	PANTOSYN-PWY: pantothenate and coenzyme A biosynthesis I	1817.77
EP081373_K40_MV1R	COA-PWY-1: coenzyme A biosynthesis II (mammalian)	1683.42
EP081373_K40_MV1R	PWY-4242: pantothenate and coenzyme A biosynthesis III	1656.66
EP081373_K40_MV1R	PANTO-PWY: phosphopantothenate biosynthesis I	1646.48
EP081373_K40_MV1R	PEPTIDOGLYCANSYN-PWY: peptidoglycan biosynthesis I (meso-diaminopimelate containing)	1642.43
EP081373_K40_MV1R	PWY-6386: UDP-N-acetylmuramoyl-pentapeptide biosynthesis II (lysine-containing)	1617.89
EP081373_K40_MV1R	PWY-7221: guanosine ribonucleotides de novo biosynthesis	1564.88
EP081373_K40_MV1R	PWY-7357: thiamin formation from pyrithiamine and oxythiamine (yeast)	1535.48
EP081373_K40_MV1R	PWY-7539: 6-hydroxymethyl-dihydropterin diphosphate biosynthesis III (Chlamydia)	1527.08
EP081373_K40_MV1R	PWY-6385: peptidoglycan biosynthesis III (mycobacteria)	1507.15
EP081373_K40_MV1R	PWY-724: superpathway of L-lysine, L-threonine and L-methionine biosynthesis II	1444.06
EP081373_K40_MV1R	PWY-6897: thiamin salvage II	1442.81
EP081373_K40_MV1R	PWY-1042: glycolysis IV (plant cytosol)	1426.95
EP081373_K40_MV1R	PWY0-1296: purine ribonucleosides degradation	1388.99
EP081373_K40_MV1R	PWY-6147: 6-hydroxymethyl-dihydropterin diphosphate biosynthesis I	1272.22
EP081373_K40_MV1R	PWY-6609: adenine and adenosine salvage III	1267.13
EP081373_K40_MV1R	PWY-5686: UMP biosynthesis	1173.58
EP081373_K40_MV1R	THRESYN-PWY: superpathway of L-threonine biosynthesis	1160.7
EP081373_K40_MV1R	NONOXIPENT-PWY: pentose phosphate pathway (non-oxidative branch)	1137.01
EP081373_K40_MV1R	PWY-6122: 5-aminoimidazole ribonucleotide biosynthesis II	1126.78
EP081373_K40_MV1R	PWY-6277: superpathway of 5-aminoimidazole ribonucleotide biosynthesis	1126.78
EP081373_K40_MV1R	PWY-6121: 5-aminoimidazole ribonucleotide biosynthesis I	1078.77
EP081373_K40_MV1R	PWY-1269: CMP-3-deoxy-D-manno-octulosonate biosynthesis I	672.142
EP081373_K40_MV1R	PWY-6703: preQ0 biosynthesis	586.785
EP081373_K40_MV1R	PWY-6700: queuosine biosynthesis	540.802
EP081373_K40_MV1R	PWY-7111: pyruvate fermentation to isobutanol (engineered)	461.61
EP081373_K40_MV1R	VALSYN-PWY: L-valine biosynthesis	287.752
EP841683_K30_MV1R	UNINTEGRATED	96828.7
EP841683_K30_MV1R	PWY-7219: adenosine ribonucleotides de novo biosynthesis	681.751
EP841683_K30_MV1R	CALVIN-PWY: Calvin-Benson-Bassham cycle	263.569
EP841683_K30_MV1R	COA-PWY: coenzyme A biosynthesis I	224.41
EP841683_K30_MV1R	PWY-5097: L-lysine biosynthesis VI	224.105
EP841683_K30_MV1R	PWY-5686: UMP biosynthesis	221.972
EP841683_K30_MV1R	PWY-1042: glycolysis IV (plant cytosol)	213.557
EP841683_K30_MV1R	PWY-6387: UDP-N-acetylmuramoyl-pentapeptide biosynthesis I (meso-diaminopimelate containing)	192.299
EP841683_K30_MV1R	COA-PWY-1: coenzyme A biosynthesis II (mammalian)	189.229
EP841683_K30_MV1R	PANTO-PWY: phosphopantothenate biosynthesis I	183.676
EP841683_K30_MV1R	PWY-5695: urate biosynthesis/inosine 5'-phosphate degradation	171.275
EP841683_K30_MV1R	PWY-4242: pantothenate and coenzyme A biosynthesis III	162.037
EP841683_K30_MV1R	PWY-6386: UDP-N-acetylmuramoyl-pentapeptide biosynthesis II (lysine-containing)	161.859
EP841683_K30_MV1R	PANTOSYN-PWY: pantothenate and coenzyme A biosynthesis I	154.078
EP841683_K30_MV1R	PWY-7221: guanosine ribonucleotides de novo biosynthesis	152.813
EP841683_K30_MV1R	PEPTIDOGLYCANSYN-PWY: peptidoglycan biosynthesis I (meso-diaminopimelate containing)	149.513
EP841683_K30_MV1R	PWY-6385: peptidoglycan biosynthesis III (mycobacteria)	149.513
EP841683_K30_MV1R	PWY-7357: thiamin formation from pyrithiamine and oxythiamine (yeast)	133.323
EP841683_K30_MV1R	PWY-6609: adenine and adenosine salvage III	129.841
EP841683_K30_MV1R	PWY-724: superpathway of L-lysine, L-threonine and L-methionine biosynthesis II	127.392
EP841683_K30_MV1R	PWY-7111: pyruvate fermentation to isobutanol (engineered)	123.444
EP841683_K30_MV1R	PWY-6122: 5-aminoimidazole ribonucleotide biosynthesis II	115.015
EP841683_K30_MV1R	PWY-6277: superpathway of 5-aminoimidazole ribonucleotide biosynthesis	115.015
EP841683_K30_MV1R	PWY-6121: 5-aminoimidazole ribonucleotide biosynthesis I	113.871
EP841683_K30_MV1R	PWY-7539: 6-hydroxymethyl-dihydropterin diphosphate biosynthesis III (Chlamydia)	113.855
EP841683_K30_MV1R	PWY-6897: thiamin salvage II	109.763
EP841683_K30_MV1R	THRESYN-PWY: superpathway of L-threonine biosynthesis	98.1583
EP841683_K30_MV1R	PWY-6147: 6-hydroxymethyl-dihydropterin diphosphate biosynthesis I	96.798
EP841683_K30_MV1R	PWY0-1296: purine ribonucleosides degradation	91.1438
EP841683_K30_MV1R	VALSYN-PWY: L-valine biosynthesis	86.1679
EP841683_K30_MV1R	PWY-6703: preQ0 biosynthesis	77.8709
EP841683_K30_MV1R	PWY-6700: queuosine biosynthesis	65.7106
EP841683_K30_MV1R	PWY-1269: CMP-3-deoxy-D-manno-octulosonate biosynthesis I	58.0585
EP841683_K30_MV1R	NONOXIPENT-PWY: pentose phosphate pathway (non-oxidative branch)	56.4578
EP824738_K40_MV1R	UNINTEGRATED	419.107
EP824738_K40_MV1R	PWY-7219: adenosine ribonucleotides de novo biosynthesis	10.8492
EP824738_K40_MV1R	CALVIN-PWY: Calvin-Benson-Bassham cycle	2.54407
EP824738_K40_MV1R	PWY-5686: UMP biosynthesis	2.01427
EP824738_K40_MV1R	PWY-6387: UDP-N-acetylmuramoyl-pentapeptide biosynthesis I (meso-diaminopimelate containing)	1.57463
EP786740_K40_MV1R	UNINTEGRATED	378382
EP786740_K40_MV1R	PWY-7219: adenosine ribonucleotides de novo biosynthesis	1159.7
EP786740_K40_MV1R	PWY-5695: urate biosynthesis/inosine 5'-phosphate degradation	671.334
EP786740_K40_MV1R	COA-PWY: coenzyme A biosynthesis I	613.289
EP786740_K40_MV1R	PWY-6387: UDP-N-acetylmuramoyl-pentapeptide biosynthesis I (meso-diaminopimelate containing)	551.145
EP786740_K40_MV1R	CALVIN-PWY: Calvin-Benson-Bassham cycle	523.986
EP786740_K40_MV1R	COA-PWY-1: coenzyme A biosynthesis II (mammalian)	465.011
EP786740_K40_MV1R	PWY-1042: glycolysis IV (plant cytosol)	446.303
EP786740_K40_MV1R	PEPTIDOGLYCANSYN-PWY: peptidoglycan biosynthesis I (meso-diaminopimelate containing)	435.999
EP786740_K40_MV1R	PWY-5097: L-lysine biosynthesis VI	416.163
EP786740_K40_MV1R	PWY-724: superpathway of L-lysine, L-threonine and L-methionine biosynthesis II	401.249
EP786740_K40_MV1R	PWY-7221: guanosine ribonucleotides de novo biosynthesis	399.524
EP786740_K40_MV1R	PWY-7357: thiamin formation from pyrithiamine and oxythiamine (yeast)	377.814
EP786740_K40_MV1R	PWY0-1296: purine ribonucleosides degradation	372.49
EP786740_K40_MV1R	THRESYN-PWY: superpathway of L-threonine biosynthesis	369.799
EP786740_K40_MV1R	NONOXIPENT-PWY: pentose phosphate pathway (non-oxidative branch)	368.083
EP786740_K40_MV1R	PWY-6897: thiamin salvage II	345.542
EP786740_K40_MV1R	PANTOSYN-PWY: pantothenate and coenzyme A biosynthesis I	343.684
EP786740_K40_MV1R	PWY-4242: pantothenate and coenzyme A biosynthesis III	338.118
EP786740_K40_MV1R	PWY-7539: 6-hydroxymethyl-dihydropterin diphosphate biosynthesis III (Chlamydia)	316.294
EP786740_K40_MV1R	PWY-6386: UDP-N-acetylmuramoyl-pentapeptide biosynthesis II (lysine-containing)	293.063
EP786740_K40_MV1R	PWY-5686: UMP biosynthesis	285.895
EP786740_K40_MV1R	PWY-6147: 6-hydroxymethyl-dihydropterin diphosphate biosynthesis I	282.403
EP786740_K40_MV1R	PWY-6385: peptidoglycan biosynthesis III (mycobacteria)	274.374
EP786740_K40_MV1R	PANTO-PWY: phosphopantothenate biosynthesis I	248.363
EP786740_K40_MV1R	PWY-6122: 5-aminoimidazole ribonucleotide biosynthesis II	208.921
EP786740_K40_MV1R	PWY-6277: superpathway of 5-aminoimidazole ribonucleotide biosynthesis	208.921
EP786740_K40_MV1R	PWY-6121: 5-aminoimidazole ribonucleotide biosynthesis I	196.722
EP786740_K40_MV1R	PWY-1269: CMP-3-deoxy-D-manno-octulosonate biosynthesis I	170.23
EP786740_K40_MV1R	PWY-6703: preQ0 biosynthesis	147.993
EP786740_K40_MV1R	PWY-6609: adenine and adenosine salvage III	141.774
EP786740_K40_MV1R	PWY-6700: queuosine biosynthesis	118.065
EP786740_K40_MV1R	PWY-7111: pyruvate fermentation to isobutanol (engineered)	68.626
EP786740_K40_MV1R	VALSYN-PWY: L-valine biosynthesis	47.6112
EP786740_K40_MV1R	UNINTEGRATED	1.77742e+06
EP786740_K40_MV1R	PWY-7111: pyruvate fermentation to isobutanol (engineered)	10285.6
EP786740_K40_MV1R	VALSYN-PWY: L-valine biosynthesis	10285.6
EP786740_K40_MV1R	PWY-7219: adenosine ribonucleotides de novo biosynthesis	10235.8
EP786740_K40_MV1R	CALVIN-PWY: Calvin-Benson-Bassham cycle	3235.46
EP786740_K40_MV1R	PANTO-PWY: phosphopantothenate biosynthesis I	3140.56
EP786740_K40_MV1R	PANTOSYN-PWY: pantothenate and coenzyme A biosynthesis I	2700.14
EP786740_K40_MV1R	COA-PWY: coenzyme A biosynthesis I	2665.18
EP786740_K40_MV1R	COA-PWY-1: coenzyme A biosynthesis II (mammalian)	2538.37
EP786740_K40_MV1R	PWY-5097: L-lysine biosynthesis VI	2430.08
EP786740_K40_MV1R	PWY-5695: urate biosynthesis/inosine 5'-phosphate degradation	2423.47
EP786740_K40_MV1R	PWY-4242: pantothenate and coenzyme A biosynthesis III	2352.9
EP786740_K40_MV1R	PWY-6387: UDP-N-acetylmuramoyl-pentapeptide biosynthesis I (meso-diaminopimelate containing)	2292.69
EP786740_K40_MV1R	PWY-6122: 5-aminoimidazole ribonucleotide biosynthesis II	2163.52
EP786740_K40_MV1R	PWY-6277: superpathway of 5-aminoimidazole ribonucleotide biosynthesis	2163.52
EP786740_K40_MV1R	PWY-6121: 5-aminoimidazole ribonucleotide biosynthesis I	2091.92
EP786740_K40_MV1R	PEPTIDOGLYCANSYN-PWY: peptidoglycan biosynthesis I (meso-diaminopimelate containing)	2083.61
EP786740_K40_MV1R	PWY-6386: UDP-N-acetylmuramoyl-pentapeptide biosynthesis II (lysine-containing)	1969.93
EP786740_K40_MV1R	PWY-724: superpathway of L-lysine, L-threonine and L-methionine biosynthesis II	1942.18
EP786740_K40_MV1R	PWY-6385: peptidoglycan biosynthesis III (mycobacteria)	1895.41
EP786740_K40_MV1R	PWY-6609: adenine and adenosine salvage III	1790.9
EP786740_K40_MV1R	PWY-1042: glycolysis IV (plant cytosol)	1744.24
EP786740_K40_MV1R	PWY-5686: UMP biosynthesis	1691.99
EP786740_K40_MV1R	PWY-7357: thiamin formation from pyrithiamine and oxythiamine (yeast)	1691.66
EP786740_K40_MV1R	THRESYN-PWY: superpathway of L-threonine biosynthesis	1670.53
EP786740_K40_MV1R	PWY-7539: 6-hydroxymethyl-dihydropterin diphosphate biosynthesis III (Chlamydia)	1670.35
EP786740_K40_MV1R	PWY-7221: guanosine ribonucleotides de novo biosynthesis	1651.37
EP786740_K40_MV1R	PWY0-1296: purine ribonucleosides degradation	1582.17
EP786740_K40_MV1R	PWY-6147: 6-hydroxymethyl-dihydropterin diphosphate biosynthesis I	1339.02
EP786740_K40_MV1R	NONOXIPENT-PWY: pentose phosphate pathway (non-oxidative branch)	1183.68
EP786740_K40_MV1R	PWY-6897: thiamin salvage II	952.856
EP786740_K40_MV1R	PWY-6703: preQ0 biosynthesis	793.047
EP786740_K40_MV1R	PWY-1269: CMP-3-deoxy-D-manno-octulosonate biosynthesis I	684.617
EP786740_K40_MV1R	PWY-6700: queuosine biosynthesis	461.48
EP786740_K40_MV1R	UNINTEGRATED	233.689
EP786740_K40_MV1R	PWY-7219: adenosine ribonucleotides de novo biosynthesis	5.34688
EP786740_K40_MV1R	UNINTEGRATED	1832.26
EP786740_K40_MV1R	PWY-7219: adenosine ribonucleotides de novo biosynthesis	9.03533
EP786740_K40_MV1R	PWY-7111: pyruvate fermentation to isobutanol (engineered)	7.09148
EP786740_K40_MV1R	COA-PWY: coenzyme A biosynthesis I	6.31105
EP786740_K40_MV1R	PWY-5695: urate biosynthesis/inosine 5'-phosphate degradation	5.6683
EP786740_K40_MV1R	PWY-7221: guanosine ribonucleotides de novo biosynthesis	4.71849
EP786740_K40_MV1R	CALVIN-PWY: Calvin-Benson-Bassham cycle	4.45963
EP786740_K40_MV1R	PWY0-1296: purine ribonucleosides degradation	4.11006
EP786740_K40_MV1R	PWY-7357: thiamin formation from pyrithiamine and oxythiamine (yeast)	4.0215
EP786740_K40_MV1R	PWY-6897: thiamin salvage II	3.60916
EP786740_K40_MV1R	PANTO-PWY: phosphopantothenate biosynthesis I	2.95852
EP786740_K40_MV1R	PWY-6122: 5-aminoimidazole ribonucleotide biosynthesis II	2.87884
EP786740_K40_MV1R	PWY-6277: superpathway of 5-aminoimidazole ribonucleotide biosynthesis	2.87884
EP786740_K40_MV1R	PWY-6121: 5-aminoimidazole ribonucleotide biosynthesis I	2.34362
EP786740_K40_MV1R	THRESYN-PWY: superpathway of L-threonine biosynthesis	1.58099
EP786740_K40_MV1R	UNINTEGRATED	1.2246e+06
EP786740_K40_MV1R	PWY-7219: adenosine ribonucleotides de novo biosynthesis	7323.97
EP786740_K40_MV1R	PWY-7111: pyruvate fermentation to isobutanol (engineered)	2534.72
EP786740_K40_MV1R	COA-PWY: coenzyme A biosynthesis I	2164.28
EP786740_K40_MV1R	VALSYN-PWY: L-valine biosynthesis	2110.78
EP786740_K40_MV1R	PWY-5695: urate biosynthesis/inosine 5'-phosphate degradation	1967.48
EP786740_K40_MV1R	PANTOSYN-PWY: pantothenate and coenzyme A biosynthesis I	1837.22
EP786740_K40_MV1R	PANTO-PWY: phosphopantothenate biosynthesis I	1751.5
EP786740_K40_MV1R	PWY-5097: L-lysine biosynthesis VI	1720.74
EP786740_K40_MV1R	COA-PWY-1: coenzyme A biosynthesis II (mammalian)	1595.26
EP786740_K40_MV1R	PWY-6609: adenine and adenosine salvage III	1573.73
EP786740_K40_MV1R	PWY-4242: pantothenate and coenzyme A biosynthesis III	1568.85
EP786740_K40_MV1R	CALVIN-PWY: Calvin-Benson-Bassham cycle	1558.1
EP786740_K40_MV1R	PWY-7221: guanosine ribonucleotides de novo biosynthesis	1517.15
EP786740_K40_MV1R	PWY-6122: 5-aminoimidazole ribonucleotide biosynthesis II	1447.84
EP786740_K40_MV1R	PWY-6277: superpathway of 5-aminoimidazole ribonucleotide biosynthesis	1447.84
EP786740_K40_MV1R	PWY-6387: UDP-N-acetylmuramoyl-pentapeptide biosynthesis I (meso-diaminopimelate containing)	1390.27
EP786740_K40_MV1R	PWY-6121: 5-aminoimidazole ribonucleotide biosynthesis I	1359.34
EP786740_K40_MV1R	PWY-5686: UMP biosynthesis	1282.98
EP786740_K40_MV1R	PEPTIDOGLYCANSYN-PWY: peptidoglycan biosynthesis I (meso-diaminopimelate containing)	1270.05
EP786740_K40_MV1R	PWY-6386: UDP-N-acetylmuramoyl-pentapeptide biosynthesis II (lysine-containing)	1257.29
EP786740_K40_MV1R	PWY-7539: 6-hydroxymethyl-dihydropterin diphosphate biosynthesis III (Chlamydia)	1228.78
EP786740_K40_MV1R	PWY-724: superpathway of L-lysine, L-threonine and L-methionine biosynthesis II	1211.98
EP786740_K40_MV1R	PWY0-1296: purine ribonucleosides degradation	1059.63
EP786740_K40_MV1R	PWY-6385: peptidoglycan biosynthesis III (mycobacteria)	1021.99
EP786740_K40_MV1R	THRESYN-PWY: superpathway of L-threonine biosynthesis	1000.72
EP786740_K40_MV1R	PWY-6700: queuosine biosynthesis	895.817
EP786740_K40_MV1R	PWY-6147: 6-hydroxymethyl-dihydropterin diphosphate biosynthesis I	894.452
EP786740_K40_MV1R	PWY-1042: glycolysis IV (plant cytosol)	866.592
EP786740_K40_MV1R	NONOXIPENT-PWY: pentose phosphate pathway (non-oxidative branch)	776.009
EP786740_K40_MV1R	PWY-6703: preQ0 biosynthesis	713.416
EP786740_K40_MV1R	PWY-7357: thiamin formation from pyrithiamine and oxythiamine (yeast)	623.106
EP786740_K40_MV1R	PWY-1269: CMP-3-deoxy-D-manno-octulosonate biosynthesis I	601.474
EP786740_K40_MV1R	PWY-6897: thiamin salvage II	581.151
EP926575_K40_MV1R	UNINTEGRATED	39288.1
EP926575_K40_MV1R	PWY-7219: adenosine ribonucleotides de novo biosynthesis	415.768
EP926575_K40_MV1R	PWY-5686: UMP biosynthesis	107.283
EP926575_K40_MV1R	PWY-5695: urate biosynthesis/inosine 5'-phosphate degradation	99.8714
EP926575_K40_MV1R	PWY-7111: pyruvate fermentation to isobutanol (engineered)	96.5303
EP926575_K40_MV1R	PWY-6122: 5-aminoimidazole ribonucleotide biosynthesis II	95.9051
EP926575_K40_MV1R	PWY-6277: superpathway of 5-aminoimidazole ribonucleotide biosynthesis	95.9051
EP926575_K40_MV1R	CALVIN-PWY: Calvin-Benson-Bassham cycle	91.6691
EP926575_K40_MV1R	PWY-5097: L-lysine biosynthesis VI	89.8481
EP926575_K40_MV1R	COA-PWY: coenzyme A biosynthesis I	88.2126
EP926575_K40_MV1R	PWY-6387: UDP-N-acetylmuramoyl-pentapeptide biosynthesis I (meso-diaminopimelate containing)	86.0553
EP926575_K40_MV1R	PWY-6609: adenine and adenosine salvage III	82.9096
EP926575_K40_MV1R	PWY-7221: guanosine ribonucleotides de novo biosynthesis	78.4108
EP926575_K40_MV1R	PEPTIDOGLYCANSYN-PWY: peptidoglycan biosynthesis I (meso-diaminopimelate containing)	76.9725
EP926575_K40_MV1R	PWY-6121: 5-aminoimidazole ribonucleotide biosynthesis I	73.5377
EP926575_K40_MV1R	PWY-6386: UDP-N-acetylmuramoyl-pentapeptide biosynthesis II (lysine-containing)	72.827
EP926575_K40_MV1R	VALSYN-PWY: L-valine biosynthesis	72.5751
EP926575_K40_MV1R	PWY0-1296: purine ribonucleosides degradation	70.2262
EP926575_K40_MV1R	PWY-6385: peptidoglycan biosynthesis III (mycobacteria)	69.7338
EP926575_K40_MV1R	PWY-724: superpathway of L-lysine, L-threonine and L-methionine biosynthesis II	67.6491
EP926575_K40_MV1R	PANTO-PWY: phosphopantothenate biosynthesis I	63.2772
EP926575_K40_MV1R	PWY-7539: 6-hydroxymethyl-dihydropterin diphosphate biosynthesis III (Chlamydia)	62.3673
EP926575_K40_MV1R	COA-PWY-1: coenzyme A biosynthesis II (mammalian)	61.516
EP926575_K40_MV1R	PANTOSYN-PWY: pantothenate and coenzyme A biosynthesis I	56.6019
EP926575_K40_MV1R	THRESYN-PWY: superpathway of L-threonine biosynthesis	56.3721
EP926575_K40_MV1R	PWY-4242: pantothenate and coenzyme A biosynthesis III	56.0526
EP926575_K40_MV1R	PWY-6147: 6-hydroxymethyl-dihydropterin diphosphate biosynthesis I	51.458
EP926575_K40_MV1R	PWY-1269: CMP-3-deoxy-D-manno-octulosonate biosynthesis I	50.5238
EP926575_K40_MV1R	PWY-6700: queuosine biosynthesis	31.0545
EP926575_K40_MV1R	PWY-1042: glycolysis IV (plant cytosol)	23.6806
EP926575_K40_MV1R	PWY-6897: thiamin salvage II	16.2558
EP926575_K40_MV1R	NONOXIPENT-PWY: pentose phosphate pathway (non-oxidative branch)	15.6739
EP926575_K40_MV1R	PWY-7357: thiamin formation from pyrithiamine and oxythiamine (yeast)	10.6617
EP460410_K40_MV1R	UNINTEGRATED	1817.23
EP460410_K40_MV1R	PWY-7219: adenosine ribonucleotides de novo biosynthesis	21.4434
EP460410_K40_MV1R	COA-PWY: coenzyme A biosynthesis I	7.28343
EP460410_K40_MV1R	CALVIN-PWY: Calvin-Benson-Bassham cycle	5.68138
EP460410_K40_MV1R	PWY-7111: pyruvate fermentation to isobutanol (engineered)	5.42169
EP460410_K40_MV1R	VALSYN-PWY: L-valine biosynthesis	5.34432
EP460410_K40_MV1R	PWY-5695: urate biosynthesis/inosine 5'-phosphate degradation	4.67849
EP460410_K40_MV1R	PANTO-PWY: phosphopantothenate biosynthesis I	4.46882
EP460410_K40_MV1R	PWY0-1296: purine ribonucleosides degradation	3.3666
EP460410_K40_MV1R	PWY-6387: UDP-N-acetylmuramoyl-pentapeptide biosynthesis I (meso-diaminopimelate containing)	2.44066
EP460410_K40_MV1R	PWY-6122: 5-aminoimidazole ribonucleotide biosynthesis II	2.41413
EP460410_K40_MV1R	PWY-6277: superpathway of 5-aminoimidazole ribonucleotide biosynthesis	2.41413
EP460410_K40_MV1R	PWY-6700: queuosine biosynthesis	2.08496
EP460410_K40_MV1R	PEPTIDOGLYCANSYN-PWY: peptidoglycan biosynthesis I (meso-diaminopimelate containing)	2.03783
EP850673_K30_MV1R	UNINTEGRATED	869.299
EP850673_K30_MV1R	PWY-7219: adenosine ribonucleotides de novo biosynthesis	11.1916
EP850673_K30_MV1R	CALVIN-PWY: Calvin-Benson-Bassham cycle	4.43471
EP850673_K30_MV1R	PWY-7221: guanosine ribonucleotides de novo biosynthesis	3.92441
EP850673_K30_MV1R	PWY-5097: L-lysine biosynthesis VI	3.16107
EP850673_K30_MV1R	PWY-5695: urate biosynthesis/inosine 5'-phosphate degradation	2.96385
EP850673_K30_MV1R	PWY-7111: pyruvate fermentation to isobutanol (engineered)	2.94491
EP850673_K30_MV1R	PWY-6121: 5-aminoimidazole ribonucleotide biosynthesis I	2.92495
EP850673_K30_MV1R	PWY-6122: 5-aminoimidazole ribonucleotide biosynthesis II	2.78226
EP850673_K30_MV1R	PWY-6277: superpathway of 5-aminoimidazole ribonucleotide biosynthesis	2.78226
EP850673_K30_MV1R	COA-PWY: coenzyme A biosynthesis I	2.39884
EP850673_K30_MV1R	PWY0-1296: purine ribonucleosides degradation	1.91184
EP474224_K30_MV1R	UNINTEGRATED	3458.04
EP474224_K30_MV1R	PWY-7111: pyruvate fermentation to isobutanol (engineered)	17.4198
EP474224_K30_MV1R	VALSYN-PWY: L-valine biosynthesis	17.4198
EP474224_K30_MV1R	PWY0-1296: purine ribonucleosides degradation	12.5569
EP474224_K30_MV1R	PWY-5695: urate biosynthesis/inosine 5'-phosphate degradation	11.6516
EP474224_K30_MV1R	PWY-6122: 5-aminoimidazole ribonucleotide biosynthesis II	11.312
EP474224_K30_MV1R	PWY-6277: superpathway of 5-aminoimidazole ribonucleotide biosynthesis	11.312
EP474224_K30_MV1R	PWY-6121: 5-aminoimidazole ribonucleotide biosynthesis I	8.8223
EP474224_K30_MV1R	PWY-5097: L-lysine biosynthesis VI	8.15496
EP474224_K30_MV1R	PWY-7219: adenosine ribonucleotides de novo biosynthesis	6.52275
EP474224_K30_MV1R	COA-PWY: coenzyme A biosynthesis I	6.22848
EP474224_K30_MV1R	PWY-7357: thiamin formation from pyrithiamine and oxythiamine (yeast)	5.73811
EP474224_K30_MV1R	PANTO-PWY: phosphopantothenate biosynthesis I	5.40986
EP474224_K30_MV1R	PANTOSYN-PWY: pantothenate and coenzyme A biosynthesis I	4.92359
EP474224_K30_MV1R	COA-PWY-1: coenzyme A biosynthesis II (mammalian)	4.54092
EP474224_K30_MV1R	PWY-724: superpathway of L-lysine, L-threonine and L-methionine biosynthesis II	3.21377
EP474224_K30_MV1R	CALVIN-PWY: Calvin-Benson-Bassham cycle	3.10471
EP474224_K30_MV1R	THRESYN-PWY: superpathway of L-threonine biosynthesis	2.25293
EP548641_K30_MV1R	UNINTEGRATED	668.474
EP548641_K30_MV1R	PWY-7111: pyruvate fermentation to isobutanol (engineered)	5.21358
EP548641_K30_MV1R	ILEUSYN-PWY: L-isoleucine biosynthesis I (from threonine)	3.85135
EP548641_K30_MV1R	VALSYN-PWY: L-valine biosynthesis	3.85135
EP548641_K30_MV1R	PWY-7219: adenosine ribonucleotides de novo biosynthesis	3.07819
EP548641_K30_MV1R	CALVIN-PWY: Calvin-Benson-Bassham cycle	2.50702
EP548641_K30_MV1R	PWY-1042: glycolysis IV (plant cytosol)	2.19068
EP548641_K30_MV1R	PANTO-PWY: phosphopantothenate biosynthesis I	2.16407
EP062329_K30_MV1R	UNINTEGRATED	1.25409e+06
EP062329_K30_MV1R	PWY-7219: adenosine ribonucleotides de novo biosynthesis	6456.8
EP062329_K30_MV1R	PWY-5695: urate biosynthesis/inosine 5'-phosphate degradation	1863.13
EP062329_K30_MV1R	COA-PWY: coenzyme A biosynthesis I	1830.72
EP062329_K30_MV1R	COA-PWY-1: coenzyme A biosynthesis II (mammalian)	1745.65
EP062329_K30_MV1R	PWY-5097: L-lysine biosynthesis VI	1745.24
EP062329_K30_MV1R	PANTOSYN-PWY: pantothenate and coenzyme A biosynthesis I	1643.33
EP062329_K30_MV1R	CALVIN-PWY: Calvin-Benson-Bassham cycle	1547.74
EP062329_K30_MV1R	PWY-4242: pantothenate and coenzyme A biosynthesis III	1495.22
EP062329_K30_MV1R	PANTO-PWY: phosphopantothenate biosynthesis I	1406.41
EP062329_K30_MV1R	PWY-6387: UDP-N-acetylmuramoyl-pentapeptide biosynthesis I (meso-diaminopimelate containing)	1373.98
EP062329_K30_MV1R	PWY-7357: thiamin formation from pyrithiamine and oxythiamine (yeast)	1331.31
EP062329_K30_MV1R	PWY-724: superpathway of L-lysine, L-threonine and L-methionine biosynthesis II	1300.9
EP062329_K30_MV1R	PWY-7221: guanosine ribonucleotides de novo biosynthesis	1290.23
EP062329_K30_MV1R	PWY-5686: UMP biosynthesis	1288.69
EP062329_K30_MV1R	PWY-1042: glycolysis IV (plant cytosol)	1220.62
EP062329_K30_MV1R	PWY-6386: UDP-N-acetylmuramoyl-pentapeptide biosynthesis II (lysine-containing)	1116.63
EP062329_K30_MV1R	PEPTIDOGLYCANSYN-PWY: peptidoglycan biosynthesis I (meso-diaminopimelate containing)	1103.02
EP062329_K30_MV1R	THRESYN-PWY: superpathway of L-threonine biosynthesis	1089.96
EP062329_K30_MV1R	PWY-6385: peptidoglycan biosynthesis III (mycobacteria)	1027.49
EP062329_K30_MV1R	PWY-6609: adenine and adenosine salvage III	998.838
EP062329_K30_MV1R	NONOXIPENT-PWY: pentose phosphate pathway (non-oxidative branch)	862.161
EP062329_K30_MV1R	PWY0-1296: purine ribonucleosides degradation	827.715
EP062329_K30_MV1R	PWY-6897: thiamin salvage II	788.311
EP062329_K30_MV1R	PWY-6122: 5-aminoimidazole ribonucleotide biosynthesis II	758.715
EP062329_K30_MV1R	PWY-6277: superpathway of 5-aminoimidazole ribonucleotide biosynthesis	758.715
EP062329_K30_MV1R	PWY-7539: 6-hydroxymethyl-dihydropterin diphosphate biosynthesis III (Chlamydia)	754.042
EP062329_K30_MV1R	PWY-6121: 5-aminoimidazole ribonucleotide biosynthesis I	712.798
EP062329_K30_MV1R	PWY-6147: 6-hydroxymethyl-dihydropterin diphosphate biosynthesis I	672.817
EP062329_K30_MV1R	PWY-6703: preQ0 biosynthesis	515.668
EP062329_K30_MV1R	PWY-6700: queuosine biosynthesis	497.34
EP062329_K30_MV1R	PWY-1269: CMP-3-deoxy-D-manno-octulosonate biosynthesis I	477.302
EP062329_K30_MV1R	PWY-7111: pyruvate fermentation to isobutanol (engineered)	442.484
EP062329_K30_MV1R	VALSYN-PWY: L-valine biosynthesis	259.482
EP761009_K40_MV1R	UNINTEGRATED	846.393
EP761009_K40_MV1R	PWY-7219: adenosine ribonucleotides de novo biosynthesis	7.79582
EP761009_K40_MV1R	PWY-6387: UDP-N-acetylmuramoyl-pentapeptide biosynthesis I (meso-diaminopimelate containing)	3.67208
EP761009_K40_MV1R	PEPTIDOGLYCANSYN-PWY: peptidoglycan biosynthesis I (meso-diaminopimelate containing)	3.41402
EP761009_K40_MV1R	PWY-6386: UDP-N-acetylmuramoyl-pentapeptide biosynthesis II (lysine-containing)	3.21771
EP761009_K40_MV1R	PANTO-PWY: phosphopantothenate biosynthesis I	3.05322
EP761009_K40_MV1R	PWY-6385: peptidoglycan biosynthesis III (mycobacteria)	2.59542
EP761009_K40_MV1R	PWY-6122: 5-aminoimidazole ribonucleotide biosynthesis II	2.24438
EP761009_K40_MV1R	PWY-6277: superpathway of 5-aminoimidazole ribonucleotide biosynthesis	2.24438
EP761009_K40_MV1R	PWY-7221: guanosine ribonucleotides de novo biosynthesis	2.22645
EP761009_K40_MV1R	PWY-6121: 5-aminoimidazole ribonucleotide biosynthesis I	1.95575
EP557758_K40_MV1R	UNINTEGRATED	836.204
EP557758_K40_MV1R	PWY-7219: adenosine ribonucleotides de novo biosynthesis	5.5978
EP557758_K40_MV1R	PWY-7357: thiamin formation from pyrithiamine and oxythiamine (yeast)	3.64513
EP557758_K40_MV1R	THRESYN-PWY: superpathway of L-threonine biosynthesis	2.21807
EP557758_K40_MV1R	PANTO-PWY: phosphopantothenate biosynthesis I	2.15318
EP557758_K40_MV1R	PWY-6122: 5-aminoimidazole ribonucleotide biosynthesis II	1.88399
EP557758_K40_MV1R	PWY-6277: superpathway of 5-aminoimidazole ribonucleotide biosynthesis	1.88399
EP557758_K40_MV1R	PWY-6121: 5-aminoimidazole ribonucleotide biosynthesis I	1.2746
EP575820_K30_MV1R	UNINTEGRATED	2464.45
EP575820_K30_MV1R	PWY-6122: 5-aminoimidazole ribonucleotide biosynthesis II	3.56597
EP575820_K30_MV1R	PWY-6277: superpathway of 5-aminoimidazole ribonucleotide biosynthesis	3.56597
EP575820_K30_MV1R	PANTO-PWY: phosphopantothenate biosynthesis I	3.41393
EP575820_K30_MV1R	PWY-7111: pyruvate fermentation to isobutanol (engineered)	3.04134
EP575820_K30_MV1R	VALSYN-PWY: L-valine biosynthesis	3.04134
EP575820_K30_MV1R	PANTOSYN-PWY: pantothenate and coenzyme A biosynthesis I	2.85514
EP575820_K30_MV1R	COA-PWY-1: coenzyme A biosynthesis II (mammalian)	2.69043
EP575820_K30_MV1R	PWY-6121: 5-aminoimidazole ribonucleotide biosynthesis I	2.54988
EP575820_K30_MV1R	PWY0-1296: purine ribonucleosides degradation	2.50291
EP575820_K30_MV1R	COA-PWY: coenzyme A biosynthesis I	2.2293
EP575820_K30_MV1R	PWY-4242: pantothenate and coenzyme A biosynthesis III	2.22692
EP081373_K40_MV1R	UNINTEGRATED	1.22405e+06
EP081373_K40_MV1R	PWY-7219: adenosine ribonucleotides de novo biosynthesis	8004.52
EP081373_K40_MV1R	PWY-6122: 5-aminoimidazole ribonucleotide biosynthesis II	2306.77
EP081373_K40_MV1R	PWY-6277: superpathway of 5-aminoimidazole ribonucleotide biosynthesis	2306.77
EP081373_K40_MV1R	PWY-5097: L-lysine biosynthesis VI	2181.52
EP081373_K40_MV1R	CALVIN-PWY: Calvin-Benson-Bassham cycle	2145.26
EP081373_K40_MV1R	COA-PWY: coenzyme A biosynthesis I	2141.36
EP081373_K40_MV1R	PWY-6121: 5-aminoimidazole ribonucleotide biosynthesis I	2083.9
EP081373_K40_MV1R	PANTOSYN-PWY: pantothenate and coenzyme A biosynthesis I	1914.58
EP081373_K40_MV1R	PWY-6387: UDP-N-acetylmuramoyl-pentapeptide biosynthesis I (meso-diaminopimelate containing)	1868.31
EP081373_K40_MV1R	PWY-5695: urate biosynthesis/inosine 5'-phosphate degradation	1867.92
EP081373_K40_MV1R	COA-PWY-1: coenzyme A biosynthesis II (mammalian)	1792.57
EP081373_K40_MV1R	PANTO-PWY: phosphopantothenate biosynthesis I	1751.61
EP081373_K40_MV1R	PWY-4242: pantothenate and coenzyme A biosynthesis III	1685.68
EP081373_K40_MV1R	PEPTIDOGLYCANSYN-PWY: peptidoglycan biosynthesis I (meso-diaminopimelate containing)	1656.65
EP081373_K40_MV1R	PWY-5686: UMP biosynthesis	1632.18
EP081373_K40_MV1R	PWY-6386: UDP-N-acetylmuramoyl-pentapeptide biosynthesis II (lysine-containing)	1620.64
EP081373_K40_MV1R	PWY-724: superpathway of L-lysine, L-threonine and L-methionine biosynthesis II	1524.58
EP081373_K40_MV1R	PWY-6385: peptidoglycan biosynthesis III (mycobacteria)	1457.05
EP081373_K40_MV1R	PWY-6609: adenine and adenosine salvage III	1440.43
EP081373_K40_MV1R	PWY-7221: guanosine ribonucleotides de novo biosynthesis	1430.75
EP081373_K40_MV1R	PWY-1042: glycolysis IV (plant cytosol)	1249.29
EP081373_K40_MV1R	THRESYN-PWY: superpathway of L-threonine biosynthesis	1237.96
EP081373_K40_MV1R	PWY-7357: thiamin formation from pyrithiamine and oxythiamine (yeast)	1188.75
EP081373_K40_MV1R	PWY0-1296: purine ribonucleosides degradation	1099.66
EP081373_K40_MV1R	PWY-7539: 6-hydroxymethyl-dihydropterin diphosphate biosynthesis III (Chlamydia)	1050.08
EP081373_K40_MV1R	NONOXIPENT-PWY: pentose phosphate pathway (non-oxidative branch)	938.531
EP081373_K40_MV1R	PWY-6147: 6-hydroxymethyl-dihydropterin diphosphate biosynthesis I	902.247
EP081373_K40_MV1R	PWY-6897: thiamin salvage II	852.029
EP081373_K40_MV1R	PWY-7111: pyruvate fermentation to isobutanol (engineered)	591.235
EP081373_K40_MV1R	PWY-1269: CMP-3-deoxy-D-manno-octulosonate biosynthesis I	500.051
EP081373_K40_MV1R	PWY-6700: queuosine biosynthesis	491.398
EP081373_K40_MV1R	PWY-6703: preQ0 biosynthesis	489.164
EP081373_K40_MV1R	VALSYN-PWY: L-valine biosynthesis	334.266
EP307640_K20_MV1R	UNINTEGRATED	2391.11
EP307640_K20_MV1R	PWY-7219: adenosine ribonucleotides de novo biosynthesis	16.2673
EP307640_K20_MV1R	PWY-7111: pyruvate fermentation to isobutanol (engineered)	11.1938
EP307640_K20_MV1R	VALSYN-PWY: L-valine biosynthesis	9.00018
EP307640_K20_MV1R	COA-PWY-1: coenzyme A biosynthesis II (mammalian)	6.51005
EP307640_K20_MV1R	COA-PWY: coenzyme A biosynthesis I	5.81344
EP307640_K20_MV1R	PWY-6122: 5-aminoimidazole ribonucleotide biosynthesis II	5.56986
EP307640_K20_MV1R	PWY-6277: superpathway of 5-aminoimidazole ribonucleotide biosynthesis	5.56986
EP307640_K20_MV1R	PANTOSYN-PWY: pantothenate and coenzyme A biosynthesis I	4.71428
EP307640_K20_MV1R	PWY-6609: adenine and adenosine salvage III	4.57987
EP307640_K20_MV1R	PWY-6703: preQ0 biosynthesis	4.49305
EP307640_K20_MV1R	PANTO-PWY: phosphopantothenate biosynthesis I	4.42153
EP307640_K20_MV1R	PWY-6387: UDP-N-acetylmuramoyl-pentapeptide biosynthesis I (meso-diaminopimelate containing)	4.33416
EP307640_K20_MV1R	PWY-5695: urate biosynthesis/inosine 5'-phosphate degradation	4.27678
EP307640_K20_MV1R	PWY-4242: pantothenate and coenzyme A biosynthesis III	4.19453
EP307640_K20_MV1R	PWY-6121: 5-aminoimidazole ribonucleotide biosynthesis I	2.89894
EP285935_K30_MV1R	UNINTEGRATED	2729.74
EP285935_K30_MV1R	PWY-6609: adenine and adenosine salvage III	18.1847
EP285935_K30_MV1R	PWY-7219: adenosine ribonucleotides de novo biosynthesis	14.2459
EP285935_K30_MV1R	PWY-7111: pyruvate fermentation to isobutanol (engineered)	13.5289
EP285935_K30_MV1R	CALVIN-PWY: Calvin-Benson-Bassham cycle	11.0052
EP285935_K30_MV1R	VALSYN-PWY: L-valine biosynthesis	7.17309
EP285935_K30_MV1R	PWY-5695: urate biosynthesis/inosine 5'-phosphate degradation	6.20769
EP285935_K30_MV1R	PWY-7357: thiamin formation from pyrithiamine and oxythiamine (yeast)	5.7847
EP285935_K30_MV1R	PANTOSYN-PWY: pantothenate and coenzyme A biosynthesis I	4.67256
EP285935_K30_MV1R	COA-PWY-1: coenzyme A biosynthesis II (mammalian)	4.50354
EP285935_K30_MV1R	COA-PWY: coenzyme A biosynthesis I	4.50354
EP285935_K30_MV1R	PWY-6387: UDP-N-acetylmuramoyl-pentapeptide biosynthesis I (meso-diaminopimelate containing)	4.46231
EP285935_K30_MV1R	PWY-6122: 5-aminoimidazole ribonucleotide biosynthesis II	4.36859
EP285935_K30_MV1R	PWY-6277: superpathway of 5-aminoimidazole ribonucleotide biosynthesis	4.36859
EP285935_K30_MV1R	PANTO-PWY: phosphopantothenate biosynthesis I	4.34335
EP285935_K30_MV1R	PWY-1042: glycolysis IV (plant cytosol)	4.22789
EP285935_K30_MV1R	PWY-6386: UDP-N-acetylmuramoyl-pentapeptide biosynthesis II (lysine-containing)	4.19741
EP285935_K30_MV1R	PWY-5097: L-lysine biosynthesis VI	3.97018
EP285935_K30_MV1R	PWY-6121: 5-aminoimidazole ribonucleotide biosynthesis I	3.88159
EP285935_K30_MV1R	PWY-724: superpathway of L-lysine, L-threonine and L-methionine biosynthesis II	3.8802
EP285935_K30_MV1R	PWY-4242: pantothenate and coenzyme A biosynthesis III	3.82363
EP285935_K30_MV1R	PWY-5686: UMP biosynthesis	3.81497
EP285935_K30_MV1R	PEPTIDOGLYCANSYN-PWY: peptidoglycan biosynthesis I (meso-diaminopimelate containing)	3.79592
EP285935_K30_MV1R	THRESYN-PWY: superpathway of L-threonine biosynthesis	3.76172
EP285935_K30_MV1R	PWY-6385: peptidoglycan biosynthesis III (mycobacteria)	3.31725
EP285935_K30_MV1R	PWY-6700: queuosine biosynthesis	3.1079
EP331612_K30_MV1R	UNINTEGRATED	809.052
EP331612_K30_MV1R	PWY-7219: adenosine ribonucleotides de novo biosynthesis	5.72811
EP331612_K30_MV1R	CALVIN-PWY: Calvin-Benson-Bassham cycle	3.86115
EP331612_K30_MV1R	PWY-6387: UDP-N-acetylmuramoyl-pentapeptide biosynthesis I (meso-diaminopimelate containing)	2.12882
EP331612_K30_MV1R	PWY-6386: UDP-N-acetylmuramoyl-pentapeptide biosynthesis II (lysine-containing)	1.84529
EP331612_K30_MV1R	PEPTIDOGLYCANSYN-PWY: peptidoglycan biosynthesis I (meso-diaminopimelate containing)	1.65599
EP331612_K30_MV1R	PWY-6122: 5-aminoimidazole ribonucleotide biosynthesis II	1.20223
EP331612_K30_MV1R	PWY-6277: superpathway of 5-aminoimidazole ribonucleotide biosynthesis	1.20223
EP580086_K40_MV1R	UNINTEGRATED	3005.61
EP580086_K40_MV1R	PWY-7219: adenosine ribonucleotides de novo biosynthesis	33.3512
EP580086_K40_MV1R	PWY-5097: L-lysine biosynthesis VI	6.81204
EP580086_K40_MV1R	PANTO-PWY: phosphopantothenate biosynthesis I	6.12038
EP580086_K40_MV1R	COA-PWY-1: coenzyme A biosynthesis II (mammalian)	5.7463
EP580086_K40_MV1R	PANTOSYN-PWY: pantothenate and coenzyme A biosynthesis I	5.14231
EP580086_K40_MV1R	PWY-7111: pyruvate fermentation to isobutanol (engineered)	5.06235
EP580086_K40_MV1R	PWY-5686: UMP biosynthesis	4.9602
EP580086_K40_MV1R	PWY-6122: 5-aminoimidazole ribonucleotide biosynthesis II	4.89637
EP580086_K40_MV1R	PWY-6277: superpathway of 5-aminoimidazole ribonucleotide biosynthesis	4.89637
EP580086_K40_MV1R	COA-PWY: coenzyme A biosynthesis I	4.88486
EP580086_K40_MV1R	PWY-4242: pantothenate and coenzyme A biosynthesis III	4.599
EP580086_K40_MV1R	NONOXIPENT-PWY: pentose phosphate pathway (non-oxidative branch)	3.70057
EP580086_K40_MV1R	PWY-6387: UDP-N-acetylmuramoyl-pentapeptide biosynthesis I (meso-diaminopimelate containing)	3.38477
EP580086_K40_MV1R	PEPTIDOGLYCANSYN-PWY: peptidoglycan biosynthesis I (meso-diaminopimelate containing)	3.35703
EP580086_K40_MV1R	PWY-6121: 5-aminoimidazole ribonucleotide biosynthesis I	2.80954
EP804124_K30_MV1R	UNINTEGRATED	1.14568e+06
EP804124_K30_MV1R	PWY-7219: adenosine ribonucleotides de novo biosynthesis	8067.08
EP804124_K30_MV1R	CALVIN-PWY: Calvin-Benson-Bassham cycle	2714.13
EP804124_K30_MV1R	PWY-5695: urate biosynthesis/inosine 5'-phosphate degradation	2678.93
EP804124_K30_MV1R	PWY-6122: 5-aminoimidazole ribonucleotide biosynthesis II	2597.09
EP804124_K30_MV1R	PWY-6277: superpathway of 5-aminoimidazole ribonucleotide biosynthesis	2597.09
EP804124_K30_MV1R	PWY-5097: L-lysine biosynthesis VI	2392.11
EP804124_K30_MV1R	PWY-6121: 5-aminoimidazole ribonucleotide biosynthesis I	2362.85
EP804124_K30_MV1R	COA-PWY: coenzyme A biosynthesis I	2205.41
EP804124_K30_MV1R	PANTOSYN-PWY: pantothenate and coenzyme A biosynthesis I	2090.08
EP804124_K30_MV1R	PWY-5686: UMP biosynthesis	2074.91
EP804124_K30_MV1R	PANTO-PWY: phosphopantothenate biosynthesis I	2021.86
EP804124_K30_MV1R	PWY-724: superpathway of L-lysine, L-threonine and L-methionine biosynthesis II	1954.72
EP804124_K30_MV1R	PWY-6387: UDP-N-acetylmuramoyl-pentapeptide biosynthesis I (meso-diaminopimelate containing)	1931.83
EP804124_K30_MV1R	PWY-6609: adenine and adenosine salvage III	1911.5
EP804124_K30_MV1R	PWY-7357: thiamin formation from pyrithiamine and oxythiamine (yeast)	1881.98
EP804124_K30_MV1R	COA-PWY-1: coenzyme A biosynthesis II (mammalian)	1780.27
EP804124_K30_MV1R	PEPTIDOGLYCANSYN-PWY: peptidoglycan biosynthesis I (meso-diaminopimelate containing)	1722.94
EP804124_K30_MV1R	PWY-4242: pantothenate and coenzyme A biosynthesis III	1701.61
EP804124_K30_MV1R	THRESYN-PWY: superpathway of L-threonine biosynthesis	1685.86
EP804124_K30_MV1R	PWY-6386: UDP-N-acetylmuramoyl-pentapeptide biosynthesis II (lysine-containing)	1663.24
EP804124_K30_MV1R	PWY-1042: glycolysis IV (plant cytosol)	1651.55
EP804124_K30_MV1R	PWY0-1296: purine ribonucleosides degradation	1615.5
EP804124_K30_MV1R	PWY-7221: guanosine ribonucleotides de novo biosynthesis	1473.26
EP804124_K30_MV1R	PWY-6385: peptidoglycan biosynthesis III (mycobacteria)	1468.4
EP804124_K30_MV1R	NONOXIPENT-PWY: pentose phosphate pathway (non-oxidative branch)	1403.99
EP804124_K30_MV1R	PWY-7539: 6-hydroxymethyl-dihydropterin diphosphate biosynthesis III (Chlamydia)	1362.53
EP804124_K30_MV1R	PWY-6147: 6-hydroxymethyl-dihydropterin diphosphate biosynthesis I	1183.62
EP804124_K30_MV1R	PWY-6897: thiamin salvage II	992.642
EP804124_K30_MV1R	PWY-7111: pyruvate fermentation to isobutanol (engineered)	854.834
EP804124_K30_MV1R	PWY-6703: preQ0 biosynthesis	711.203
EP804124_K30_MV1R	VALSYN-PWY: L-valine biosynthesis	574.023
EP804124_K30_MV1R	PWY-1269: CMP-3-deoxy-D-manno-octulosonate biosynthesis I	573.118
EP804124_K30_MV1R	PWY-6700: queuosine biosynthesis	507.113
EP673818_K30_MV1R	UNINTEGRATED	352.841
EP673818_K30_MV1R	COA-PWY-1: coenzyme A biosynthesis II (mammalian)	4.05264
EP673818_K30_MV1R	COA-PWY: coenzyme A biosynthesis I	3.8535
EP673818_K30_MV1R	PWY-7219: adenosine ribonucleotides de novo biosynthesis	1.62291
EP581708_K60_MV1R	UNINTEGRATED	647253
EP581708_K60_MV1R	PWY-7219: adenosine ribonucleotides de novo biosynthesis	5338.95
EP581708_K60_MV1R	CALVIN-PWY: Calvin-Benson-Bassham cycle	1139.99
EP581708_K60_MV1R	PWY-5695: urate biosynthesis/inosine 5'-phosphate degradation	1004.87
EP581708_K60_MV1R	PANTO-PWY: phosphopantothenate biosynthesis I	1003.51
EP581708_K60_MV1R	COA-PWY: coenzyme A biosynthesis I	898.487
EP581708_K60_MV1R	PANTOSYN-PWY: pantothenate and coenzyme A biosynthesis I	891.558
EP581708_K60_MV1R	PWY-6387: UDP-N-acetylmuramoyl-pentapeptide biosynthesis I (meso-diaminopimelate containing)	861.398
EP581708_K60_MV1R	COA-PWY-1: coenzyme A biosynthesis II (mammalian)	843.514
EP581708_K60_MV1R	PWY-4242: pantothenate and coenzyme A biosynthesis III	811.565
EP581708_K60_MV1R	PWY-5097: L-lysine biosynthesis VI	740.743
EP581708_K60_MV1R	PWY-6122: 5-aminoimidazole ribonucleotide biosynthesis II	737.872
EP581708_K60_MV1R	PWY-6277: superpathway of 5-aminoimidazole ribonucleotide biosynthesis	737.872
EP581708_K60_MV1R	PEPTIDOGLYCANSYN-PWY: peptidoglycan biosynthesis I (meso-diaminopimelate containing)	684.741
EP581708_K60_MV1R	PWY-6386: UDP-N-acetylmuramoyl-pentapeptide biosynthesis II (lysine-containing)	678.109
EP581708_K60_MV1R	PWY-6121: 5-aminoimidazole ribonucleotide biosynthesis I	659.273
EP581708_K60_MV1R	PWY-6385: peptidoglycan biosynthesis III (mycobacteria)	624.385
EP581708_K60_MV1R	PWY-724: superpathway of L-lysine, L-threonine and L-methionine biosynthesis II	621.807
EP581708_K60_MV1R	PWY0-1296: purine ribonucleosides degradation	564.01
EP581708_K60_MV1R	PWY-6609: adenine and adenosine salvage III	551.315
EP581708_K60_MV1R	PWY-5686: UMP biosynthesis	546.795
EP581708_K60_MV1R	THRESYN-PWY: superpathway of L-threonine biosynthesis	536
EP581708_K60_MV1R	PWY-7221: guanosine ribonucleotides de novo biosynthesis	480.098
EP581708_K60_MV1R	NONOXIPENT-PWY: pentose phosphate pathway (non-oxidative branch)	435.093
EP581708_K60_MV1R	PWY-1042: glycolysis IV (plant cytosol)	430.928
EP581708_K60_MV1R	PWY-7357: thiamin formation from pyrithiamine and oxythiamine (yeast)	402.781
EP581708_K60_MV1R	PWY-6897: thiamin salvage II	368.687
EP581708_K60_MV1R	PWY-6700: queuosine biosynthesis	285.156
EP581708_K60_MV1R	PWY-7111: pyruvate fermentation to isobutanol (engineered)	274.413
EP581708_K60_MV1R	PWY-7539: 6-hydroxymethyl-dihydropterin diphosphate biosynthesis III (Chlamydia)	207.765
EP581708_K60_MV1R	VALSYN-PWY: L-valine biosynthesis	200.716
EP581708_K60_MV1R	PWY-6703: preQ0 biosynthesis	188.179
EP581708_K60_MV1R	PWY-6147: 6-hydroxymethyl-dihydropterin diphosphate biosynthesis I	166.172
EP581708_K60_MV1R	PWY-1269: CMP-3-deoxy-D-manno-octulosonate biosynthesis I	161.433
EP101628_K30_MV1R	UNINTEGRATED	1200.59
EP101628_K30_MV1R	PWY-7219: adenosine ribonucleotides de novo biosynthesis	32.7482
EP101628_K30_MV1R	PWY-6387: UDP-N-acetylmuramoyl-pentapeptide biosynthesis I (meso-diaminopimelate containing)	5.48061
EP101628_K30_MV1R	PANTO-PWY: phosphopantothenate biosynthesis I	4.97478
EP101628_K30_MV1R	PEPTIDOGLYCANSYN-PWY: peptidoglycan biosynthesis I (meso-diaminopimelate containing)	4.18552
EP101628_K30_MV1R	PWY-6122: 5-aminoimidazole ribonucleotide biosynthesis II	3.12243
EP101628_K30_MV1R	PWY-6277: superpathway of 5-aminoimidazole ribonucleotide biosynthesis	3.12243
EP101628_K30_MV1R	PWY-1042: glycolysis IV (plant cytosol)	2.67654
EP101628_K30_MV1R	COA-PWY-1: coenzyme A biosynthesis II (mammalian)	2.0429
EP101628_K30_MV1R	COA-PWY: coenzyme A biosynthesis I	1.85378
EP442697_K40_MV1R	UNINTEGRATED	5071.42
EP442697_K40_MV1R	PWY-7219: adenosine ribonucleotides de novo biosynthesis	38.0207
EP442697_K40_MV1R	NONOXIPENT-PWY: pentose phosphate pathway (non-oxidative branch)	25.1054
EP442697_K40_MV1R	COA-PWY: coenzyme A biosynthesis I	14.4587
EP442697_K40_MV1R	PWY-7539: 6-hydroxymethyl-dihydropterin diphosphate biosynthesis III (Chlamydia)	13.6222
EP442697_K40_MV1R	COA-PWY-1: coenzyme A biosynthesis II (mammalian)	12.1923
EP442697_K40_MV1R	PANTO-PWY: phosphopantothenate biosynthesis I	11.9531
EP442697_K40_MV1R	CALVIN-PWY: Calvin-Benson-Bassham cycle	10.0089
EP442697_K40_MV1R	PANTOSYN-PWY: pantothenate and coenzyme A biosynthesis I	9.2878
EP442697_K40_MV1R	PWY-6122: 5-aminoimidazole ribonucleotide biosynthesis II	9.09178
EP442697_K40_MV1R	PWY-6277: superpathway of 5-aminoimidazole ribonucleotide biosynthesis	9.09178
EP442697_K40_MV1R	PWY-6897: thiamin salvage II	7.60167
EP442697_K40_MV1R	PWY-6147: 6-hydroxymethyl-dihydropterin diphosphate biosynthesis I	6.64976
EP442697_K40_MV1R	PWY-7357: thiamin formation from pyrithiamine and oxythiamine (yeast)	6.48808
EP442697_K40_MV1R	PWY-6387: UDP-N-acetylmuramoyl-pentapeptide biosynthesis I (meso-diaminopimelate containing)	6.4462
EP442697_K40_MV1R	PWY-6121: 5-aminoimidazole ribonucleotide biosynthesis I	6.00156
EP442697_K40_MV1R	PWY-7111: pyruvate fermentation to isobutanol (engineered)	4.24945
EP442697_K40_MV1R	PWY-6386: UDP-N-acetylmuramoyl-pentapeptide biosynthesis II (lysine-containing)	4.19825
EP442697_K40_MV1R	PEPTIDOGLYCANSYN-PWY: peptidoglycan biosynthesis I (meso-diaminopimelate containing)	4.13042
EP442697_K40_MV1R	PWY-6385: peptidoglycan biosynthesis III (mycobacteria)	4.13042
EP442697_K40_MV1R	PWY-6700: queuosine biosynthesis	3.54063
EP442697_K40_MV1R	VALSYN-PWY: L-valine biosynthesis	2.65049
EP841683_K30_MV1R	UNINTEGRATED	67519.4
EP841683_K30_MV1R	PWY-7219: adenosine ribonucleotides de novo biosynthesis	448.683
EP841683_K30_MV1R	CALVIN-PWY: Calvin-Benson-Bassham cycle	330.496
EP841683_K30_MV1R	PWY-6897: thiamin salvage II	209.87
EP841683_K30_MV1R	PWY-6387: UDP-N-acetylmuramoyl-pentapeptide biosynthesis I (meso-diaminopimelate containing)	201.288
EP841683_K30_MV1R	PWY-7357: thiamin formation from pyrithiamine and oxythiamine (yeast)	199.793
EP841683_K30_MV1R	PWY-5695: urate biosynthesis/inosine 5'-phosphate degradation	198.38
EP841683_K30_MV1R	PEPTIDOGLYCANSYN-PWY: peptidoglycan biosynthesis I (meso-diaminopimelate containing)	196.529
EP841683_K30_MV1R	NONOXIPENT-PWY: pentose phosphate pathway (non-oxidative branch)	179.785
EP841683_K30_MV1R	PANTOSYN-PWY: pantothenate and coenzyme A biosynthesis I	160.156
EP841683_K30_MV1R	PANTO-PWY: phosphopantothenate biosynthesis I	159.4
EP841683_K30_MV1R	COA-PWY: coenzyme A biosynthesis I	145.316
EP841683_K30_MV1R	PWY0-1296: purine ribonucleosides degradation	140.589
EP841683_K30_MV1R	PWY-6122: 5-aminoimidazole ribonucleotide biosynthesis II	135.755
EP841683_K30_MV1R	PWY-6277: superpathway of 5-aminoimidazole ribonucleotide biosynthesis	135.755
EP841683_K30_MV1R	PWY-1042: glycolysis IV (plant cytosol)	132.493
EP841683_K30_MV1R	PWY-6121: 5-aminoimidazole ribonucleotide biosynthesis I	128.987
EP841683_K30_MV1R	COA-PWY-1: coenzyme A biosynthesis II (mammalian)	127.995
EP841683_K30_MV1R	PWY-5686: UMP biosynthesis	127.671
EP841683_K30_MV1R	PWY-4242: pantothenate and coenzyme A biosynthesis III	108.072
EP841683_K30_MV1R	PWY-6385: peptidoglycan biosynthesis III (mycobacteria)	106.06
EP841683_K30_MV1R	PWY-6386: UDP-N-acetylmuramoyl-pentapeptide biosynthesis II (lysine-containing)	100.873
EP841683_K30_MV1R	PWY-6147: 6-hydroxymethyl-dihydropterin diphosphate biosynthesis I	85.9709
EP841683_K30_MV1R	PWY-7539: 6-hydroxymethyl-dihydropterin diphosphate biosynthesis III (Chlamydia)	82.3306
EP841683_K30_MV1R	PWY-5097: L-lysine biosynthesis VI	78.9782
EP841683_K30_MV1R	PWY-7221: guanosine ribonucleotides de novo biosynthesis	78.1103
EP841683_K30_MV1R	THRESYN-PWY: superpathway of L-threonine biosynthesis	76.863
EP841683_K30_MV1R	PWY-724: superpathway of L-lysine, L-threonine and L-methionine biosynthesis II	74.8167
EP841683_K30_MV1R	PWY-6609: adenine and adenosine salvage III	73.636
EP841683_K30_MV1R	PWY-7111: pyruvate fermentation to isobutanol (engineered)	46.006
EP841683_K30_MV1R	PWY-6700: queuosine biosynthesis	44.0636
EP841683_K30_MV1R	PWY-1269: CMP-3-deoxy-D-manno-octulosonate biosynthesis I	40.2137
EP841683_K30_MV1R	VALSYN-PWY: L-valine biosynthesis	24.567
EP841683_K30_MV1R	PWY-6703: preQ0 biosynthesis	24.4185
EP804124_K20_MV1R	UNINTEGRATED	203147
EP804124_K20_MV1R	PWY-7219: adenosine ribonucleotides de novo biosynthesis	1645.38
EP804124_K20_MV1R	CALVIN-PWY: Calvin-Benson-Bassham cycle	597.765
EP804124_K20_MV1R	PWY-5686: UMP biosynthesis	577.646
EP804124_K20_MV1R	COA-PWY: coenzyme A biosynthesis I	505.745
EP804124_K20_MV1R	PWY-5695: urate biosynthesis/inosine 5'-phosphate degradation	467.032
EP804124_K20_MV1R	PANTOSYN-PWY: pantothenate and coenzyme A biosynthesis I	463.125
EP804124_K20_MV1R	COA-PWY-1: coenzyme A biosynthesis II (mammalian)	444.633
EP804124_K20_MV1R	PWY-6387: UDP-N-acetylmuramoyl-pentapeptide biosynthesis I (meso-diaminopimelate containing)	417.417
EP804124_K20_MV1R	PANTO-PWY: phosphopantothenate biosynthesis I	412.248
EP804124_K20_MV1R	PEPTIDOGLYCANSYN-PWY: peptidoglycan biosynthesis I (meso-diaminopimelate containing)	385.821
EP804124_K20_MV1R	PWY-4242: pantothenate and coenzyme A biosynthesis III	385.171
EP804124_K20_MV1R	PWY-6386: UDP-N-acetylmuramoyl-pentapeptide biosynthesis II (lysine-containing)	370.491
EP804124_K20_MV1R	PWY-7221: guanosine ribonucleotides de novo biosynthesis	366.962
EP804124_K20_MV1R	PWY-6609: adenine and adenosine salvage III	359.202
EP804124_K20_MV1R	NONOXIPENT-PWY: pentose phosphate pathway (non-oxidative branch)	351.911
EP804124_K20_MV1R	PWY-6385: peptidoglycan biosynthesis III (mycobacteria)	348.656
EP804124_K20_MV1R	PWY-7357: thiamin formation from pyrithiamine and oxythiamine (yeast)	343.29
EP804124_K20_MV1R	PWY-5097: L-lysine biosynthesis VI	334.374
EP804124_K20_MV1R	PWY-1042: glycolysis IV (plant cytosol)	312.351
EP804124_K20_MV1R	THRESYN-PWY: superpathway of L-threonine biosynthesis	301.866
EP804124_K20_MV1R	PWY-724: superpathway of L-lysine, L-threonine and L-methionine biosynthesis II	300.699
EP804124_K20_MV1R	PWY-6122: 5-aminoimidazole ribonucleotide biosynthesis II	296.142
EP804124_K20_MV1R	PWY-6277: superpathway of 5-aminoimidazole ribonucleotide biosynthesis	296.142
EP804124_K20_MV1R	PWY0-1296: purine ribonucleosides degradation	285.19
EP804124_K20_MV1R	PWY-6121: 5-aminoimidazole ribonucleotide biosynthesis I	271.494
EP804124_K20_MV1R	PWY-7539: 6-hydroxymethyl-dihydropterin diphosphate biosynthesis III (Chlamydia)	270.931
EP804124_K20_MV1R	PWY-6897: thiamin salvage II	249.608
EP804124_K20_MV1R	PWY-6147: 6-hydroxymethyl-dihydropterin diphosphate biosynthesis I	213.583
EP804124_K20_MV1R	PWY-6700: queuosine biosynthesis	200.569
EP804124_K20_MV1R	PWY-1269: CMP-3-deoxy-D-manno-octulosonate biosynthesis I	172.622
EP804124_K20_MV1R	PWY-6703: preQ0 biosynthesis	172.534
EP804124_K20_MV1R	PWY-7111: pyruvate fermentation to isobutanol (engineered)	165.261
EP804124_K20_MV1R	VALSYN-PWY: L-valine biosynthesis	122.84
EP392047_K50_MV1R	UNINTEGRATED	807.362
EP392047_K50_MV1R	PWY-7111: pyruvate fermentation to isobutanol (engineered)	8.40647
EP392047_K50_MV1R	VALSYN-PWY: L-valine biosynthesis	8.40647
EP392047_K50_MV1R	PWY-7219: adenosine ribonucleotides de novo biosynthesis	4.82608
EP392047_K50_MV1R	COA-PWY: coenzyme A biosynthesis I	3.75918
EP392047_K50_MV1R	COA-PWY-1: coenzyme A biosynthesis II (mammalian)	3.41242
EP392047_K50_MV1R	PWY-6387: UDP-N-acetylmuramoyl-pentapeptide biosynthesis I (meso-diaminopimelate containing)	2.54356
EP392047_K50_MV1R	PANTO-PWY: phosphopantothenate biosynthesis I	1.69438
EP850673_K20_MV1R	UNINTEGRATED	1727.92
EP850673_K20_MV1R	ILEUSYN-PWY: L-isoleucine biosynthesis I (from threonine)	7.89685
EP850673_K20_MV1R	PWY-7111: pyruvate fermentation to isobutanol (engineered)	7.89685
EP850673_K20_MV1R	VALSYN-PWY: L-valine biosynthesis	7.89685
EP850673_K20_MV1R	COA-PWY: coenzyme A biosynthesis I	4.2328
EP850673_K20_MV1R	PWY-7219: adenosine ribonucleotides de novo biosynthesis	3.02764
EP850673_K20_MV1R	NONOXIPENT-PWY: pentose phosphate pathway (non-oxidative branch)	2.22686
EP346571_K30_MV1R	UNINTEGRATED	1.12343e+06
EP346571_K30_MV1R	PWY-7219: adenosine ribonucleotides de novo biosynthesis	8223.67
EP346571_K30_MV1R	CALVIN-PWY: Calvin-Benson-Bassham cycle	2549.84
EP346571_K30_MV1R	COA-PWY: coenzyme A biosynthesis I	2468.01
EP346571_K30_MV1R	PANTOSYN-PWY: pantothenate and coenzyme A biosynthesis I	2294.57
EP346571_K30_MV1R	COA-PWY-1: coenzyme A biosynthesis II (mammalian)	2270.88
EP346571_K30_MV1R	PANTO-PWY: phosphopantothenate biosynthesis I	2216.7
EP346571_K30_MV1R	PWY-4242: pantothenate and coenzyme A biosynthesis III	2142.89
EP346571_K30_MV1R	PWY-6387: UDP-N-acetylmuramoyl-pentapeptide biosynthesis I (meso-diaminopimelate containing)	1904.99
EP346571_K30_MV1R	PWY-5695: urate biosynthesis/inosine 5'-phosphate degradation	1795.94
EP346571_K30_MV1R	PWY-6122: 5-aminoimidazole ribonucleotide biosynthesis II	1702.68
EP346571_K30_MV1R	PWY-6277: superpathway of 5-aminoimidazole ribonucleotide biosynthesis	1702.68
EP346571_K30_MV1R	PWY-5097: L-lysine biosynthesis VI	1651.01
EP346571_K30_MV1R	PWY-6121: 5-aminoimidazole ribonucleotide biosynthesis I	1518.31
EP346571_K30_MV1R	PEPTIDOGLYCANSYN-PWY: peptidoglycan biosynthesis I (meso-diaminopimelate containing)	1412.31
EP346571_K30_MV1R	PWY-5686: UMP biosynthesis	1405.6
EP346571_K30_MV1R	PWY-6386: UDP-N-acetylmuramoyl-pentapeptide biosynthesis II (lysine-containing)	1392.13
EP346571_K30_MV1R	PWY-724: superpathway of L-lysine, L-threonine and L-methionine biosynthesis II	1389.19
EP346571_K30_MV1R	PWY-6609: adenine and adenosine salvage III	1358.88
EP346571_K30_MV1R	PWY-1042: glycolysis IV (plant cytosol)	1287.37
EP346571_K30_MV1R	THRESYN-PWY: superpathway of L-threonine biosynthesis	1189.7
EP346571_K30_MV1R	PWY-7357: thiamin formation from pyrithiamine and oxythiamine (yeast)	1162.14
EP346571_K30_MV1R	PWY0-1296: purine ribonucleosides degradation	1138.9
EP346571_K30_MV1R	PWY-6385: peptidoglycan biosynthesis III (mycobacteria)	941.751
EP346571_K30_MV1R	PWY-7221: guanosine ribonucleotides de novo biosynthesis	896.488
EP346571_K30_MV1R	PWY-7539: 6-hydroxymethyl-dihydropterin diphosphate biosynthesis III (Chlamydia)	873.004
EP346571_K30_MV1R	PWY-6897: thiamin salvage II	841.767
EP346571_K30_MV1R	PWY-6703: preQ0 biosynthesis	771.231
EP346571_K30_MV1R	PWY-6147: 6-hydroxymethyl-dihydropterin diphosphate biosynthesis I	683.191
EP346571_K30_MV1R	NONOXIPENT-PWY: pentose phosphate pathway (non-oxidative branch)	565.85
EP346571_K30_MV1R	PWY-7111: pyruvate fermentation to isobutanol (engineered)	562.8
EP346571_K30_MV1R	PWY-6700: queuosine biosynthesis	439.844
EP346571_K30_MV1R	VALSYN-PWY: L-valine biosynthesis	389.72
EP346571_K30_MV1R	PWY-1269: CMP-3-deoxy-D-manno-octulosonate biosynthesis I	324.199
EP445627_K30_MV1R	UNINTEGRATED	794.965
EP445627_K30_MV1R	PWY-7219: adenosine ribonucleotides de novo biosynthesis	2.63989
EP445627_K30_MV1R	COA-PWY: coenzyme A biosynthesis I	2.22332
EP445627_K30_MV1R	PWY-7111: pyruvate fermentation to isobutanol (engineered)	1.78313
EP287690_K30_MV1R	UNINTEGRATED	757.566
EP287690_K30_MV1R	PWY-7219: adenosine ribonucleotides de novo biosynthesis	9.2397
EP287690_K30_MV1R	PWY-7357: thiamin formation from pyrithiamine and oxythiamine (yeast)	4.01406
EP287690_K30_MV1R	PWY-7221: guanosine ribonucleotides de novo biosynthesis	3.22503
EP287690_K30_MV1R	CALVIN-PWY: Calvin-Benson-Bassham cycle	3.18259
EP287690_K30_MV1R	PANTO-PWY: phosphopantothenate biosynthesis I	3.05694
EP287690_K30_MV1R	COA-PWY: coenzyme A biosynthesis I	1.88058
EP287690_K30_MV1R	PWY0-1296: purine ribonucleosides degradation	1.58694
EP175456_K40_MV1R	UNINTEGRATED	4678.24
EP175456_K40_MV1R	PWY-7219: adenosine ribonucleotides de novo biosynthesis	37.6068
EP175456_K40_MV1R	PANTO-PWY: phosphopantothenate biosynthesis I	16.7342
EP175456_K40_MV1R	PWY-5097: L-lysine biosynthesis VI	11.5727
EP175456_K40_MV1R	PWY-5686: UMP biosynthesis	10.3629
EP175456_K40_MV1R	PWY-6386: UDP-N-acetylmuramoyl-pentapeptide biosynthesis II (lysine-containing)	10.2739
EP175456_K40_MV1R	PWY-6122: 5-aminoimidazole ribonucleotide biosynthesis II	9.46429
EP175456_K40_MV1R	PWY-6277: superpathway of 5-aminoimidazole ribonucleotide biosynthesis	9.46429
EP175456_K40_MV1R	PWY-6387: UDP-N-acetylmuramoyl-pentapeptide biosynthesis I (meso-diaminopimelate containing)	9.25805
EP175456_K40_MV1R	PWY-6121: 5-aminoimidazole ribonucleotide biosynthesis I	8.76784
EP175456_K40_MV1R	PEPTIDOGLYCANSYN-PWY: peptidoglycan biosynthesis I (meso-diaminopimelate containing)	7.726
EP175456_K40_MV1R	PWY-6385: peptidoglycan biosynthesis III (mycobacteria)	7.726
EP175456_K40_MV1R	PWY-5695: urate biosynthesis/inosine 5'-phosphate degradation	6.97715
EP175456_K40_MV1R	PANTOSYN-PWY: pantothenate and coenzyme A biosynthesis I	6.18768
EP175456_K40_MV1R	PWY-7111: pyruvate fermentation to isobutanol (engineered)	6.13065
EP175456_K40_MV1R	PWY-724: superpathway of L-lysine, L-threonine and L-methionine biosynthesis II	5.45933
EP175456_K40_MV1R	CALVIN-PWY: Calvin-Benson-Bassham cycle	5.3655
EP175456_K40_MV1R	PWY-1042: glycolysis IV (plant cytosol)	4.66483
EP175456_K40_MV1R	COA-PWY-1: coenzyme A biosynthesis II (mammalian)	4.14538
EP175456_K40_MV1R	THRESYN-PWY: superpathway of L-threonine biosynthesis	4.02369
EP175456_K40_MV1R	COA-PWY: coenzyme A biosynthesis I	3.83645
EP175456_K40_MV1R	PWY0-1296: purine ribonucleosides degradation	3.40019
EP175456_K40_MV1R	ILEUSYN-PWY: L-isoleucine biosynthesis I (from threonine)	3.33033
EP175456_K40_MV1R	VALSYN-PWY: L-valine biosynthesis	3.33033
EP175456_K40_MV1R	PWY-7357: thiamin formation from pyrithiamine and oxythiamine (yeast)	3.20353
EP175456_K40_MV1R	PWY-6897: thiamin salvage II	3.03145
EP646235_K30_MV1R	UNINTEGRATED	2287.99
EP646235_K30_MV1R	PWY-7219: adenosine ribonucleotides de novo biosynthesis	24.9922
EP646235_K30_MV1R	PANTO-PWY: phosphopantothenate biosynthesis I	7.75157
EP646235_K30_MV1R	PWY-6609: adenine and adenosine salvage III	5.41624
EP646235_K30_MV1R	PWY-6703: preQ0 biosynthesis	4.73183
EP646235_K30_MV1R	PWY-7111: pyruvate fermentation to isobutanol (engineered)	4.711
EP646235_K30_MV1R	PWY-5695: urate biosynthesis/inosine 5'-phosphate degradation	4.0359
EP646235_K30_MV1R	VALSYN-PWY: L-valine biosynthesis	3.36383
EP646235_K30_MV1R	PANTOSYN-PWY: pantothenate and coenzyme A biosynthesis I	2.84678
EP646235_K30_MV1R	PWY0-1296: purine ribonucleosides degradation	2.82321
EP646235_K30_MV1R	PWY-6122: 5-aminoimidazole ribonucleotide biosynthesis II	2.80973
EP646235_K30_MV1R	PWY-6277: superpathway of 5-aminoimidazole ribonucleotide biosynthesis	2.80973
EP646235_K30_MV1R	PWY-5097: L-lysine biosynthesis VI	2.53229
EP646235_K30_MV1R	COA-PWY-1: coenzyme A biosynthesis II (mammalian)	2.41939
EP646235_K30_MV1R	PWY-6121: 5-aminoimidazole ribonucleotide biosynthesis I	2.34316
EP646235_K30_MV1R	PWY-6387: UDP-N-acetylmuramoyl-pentapeptide biosynthesis I (meso-diaminopimelate containing)	2.16949
EP646235_K30_MV1R	PWY-4242: pantothenate and coenzyme A biosynthesis III	2.11561
EP646235_K30_MV1R	PEPTIDOGLYCANSYN-PWY: peptidoglycan biosynthesis I (meso-diaminopimelate containing)	1.93395
EP646235_K30_MV1R	COA-PWY: coenzyme A biosynthesis I	1.91159
EP222037_K30_MV1R	UNINTEGRATED	146333
EP222037_K30_MV1R	PWY-7219: adenosine ribonucleotides de novo biosynthesis	1042.87
EP222037_K30_MV1R	PWY-7111: pyruvate fermentation to isobutanol (engineered)	880.988
EP222037_K30_MV1R	VALSYN-PWY: L-valine biosynthesis	880.988
EP222037_K30_MV1R	COA-PWY: coenzyme A biosynthesis I	147.475
EP222037_K30_MV1R	COA-PWY-1: coenzyme A biosynthesis II (mammalian)	140.623
EP222037_K30_MV1R	PWY-5695: urate biosynthesis/inosine 5'-phosphate degradation	122.394
EP222037_K30_MV1R	PWY-6609: adenine and adenosine salvage III	98.3141
EP222037_K30_MV1R	PWY-5097: L-lysine biosynthesis VI	91.1938
EP222037_K30_MV1R	PWY-724: superpathway of L-lysine, L-threonine and L-methionine biosynthesis II	86.187
EP222037_K30_MV1R	PWY-1042: glycolysis IV (plant cytosol)	84.4936
EP222037_K30_MV1R	THRESYN-PWY: superpathway of L-threonine biosynthesis	79.9282
EP222037_K30_MV1R	PWY-4242: pantothenate and coenzyme A biosynthesis III	78.3851
EP222037_K30_MV1R	PWY-7221: guanosine ribonucleotides de novo biosynthesis	71.367
EP222037_K30_MV1R	PWY-6122: 5-aminoimidazole ribonucleotide biosynthesis II	68.7847
EP222037_K30_MV1R	PWY-6277: superpathway of 5-aminoimidazole ribonucleotide biosynthesis	68.7847
EP222037_K30_MV1R	PWY-6121: 5-aminoimidazole ribonucleotide biosynthesis I	68.465
EP222037_K30_MV1R	PWY0-1296: purine ribonucleosides degradation	64.8828
EP222037_K30_MV1R	PWY-6387: UDP-N-acetylmuramoyl-pentapeptide biosynthesis I (meso-diaminopimelate containing)	62.9339
EP222037_K30_MV1R	PANTOSYN-PWY: pantothenate and coenzyme A biosynthesis I	61.0785
EP222037_K30_MV1R	CALVIN-PWY: Calvin-Benson-Bassham cycle	57.7085
EP222037_K30_MV1R	PANTO-PWY: phosphopantothenate biosynthesis I	52.6892
EP222037_K30_MV1R	PEPTIDOGLYCANSYN-PWY: peptidoglycan biosynthesis I (meso-diaminopimelate containing)	36.184
EP222037_K30_MV1R	PWY-6386: UDP-N-acetylmuramoyl-pentapeptide biosynthesis II (lysine-containing)	34.8314
EP222037_K30_MV1R	PWY-6385: peptidoglycan biosynthesis III (mycobacteria)	25.7945
EP222037_K30_MV1R	NONOXIPENT-PWY: pentose phosphate pathway (non-oxidative branch)	17.7856
EP222037_K30_MV1R	PWY-6700: queuosine biosynthesis	12.4499
EP222037_K30_MV1R	PWY-6703: preQ0 biosynthesis	12.4153
EP222037_K30_MV1R	PWY-5686: UMP biosynthesis	11.9481
EP222037_K30_MV1R	PWY-7539: 6-hydroxymethyl-dihydropterin diphosphate biosynthesis III (Chlamydia)	9.1758
EP222037_K30_MV1R	PWY-6147: 6-hydroxymethyl-dihydropterin diphosphate biosynthesis I	7.10531
EP222037_K30_MV1R	PWY-1269: CMP-3-deoxy-D-manno-octulosonate biosynthesis I	4.43075
EP824738_K40_MV1R	UNINTEGRATED	1.6258e+06
EP824738_K40_MV1R	PWY-7219: adenosine ribonucleotides de novo biosynthesis	12275.5
EP824738_K40_MV1R	PWY-7111: pyruvate fermentation to isobutanol (engineered)	5765.76
EP824738_K40_MV1R	VALSYN-PWY: L-valine biosynthesis	5667.91
EP824738_K40_MV1R	COA-PWY: coenzyme A biosynthesis I	3570.25
EP824738_K40_MV1R	CALVIN-PWY: Calvin-Benson-Bassham cycle	3335.44
EP824738_K40_MV1R	PWY-6122: 5-aminoimidazole ribonucleotide biosynthesis II	3265.81
EP824738_K40_MV1R	PWY-6277: superpathway of 5-aminoimidazole ribonucleotide biosynthesis	3265.81
EP824738_K40_MV1R	PWY-6121: 5-aminoimidazole ribonucleotide biosynthesis I	3158.14
EP824738_K40_MV1R	PANTO-PWY: phosphopantothenate biosynthesis I	3023.89
EP824738_K40_MV1R	PANTOSYN-PWY: pantothenate and coenzyme A biosynthesis I	2922.74
EP824738_K40_MV1R	PWY-5695: urate biosynthesis/inosine 5'-phosphate degradation	2762.14
EP824738_K40_MV1R	COA-PWY-1: coenzyme A biosynthesis II (mammalian)	2715.89
EP824738_K40_MV1R	PWY-4242: pantothenate and coenzyme A biosynthesis III	2543.5
EP824738_K40_MV1R	PWY-6387: UDP-N-acetylmuramoyl-pentapeptide biosynthesis I (meso-diaminopimelate containing)	2515.75
EP824738_K40_MV1R	PWY-5097: L-lysine biosynthesis VI	2277.2
EP824738_K40_MV1R	PEPTIDOGLYCANSYN-PWY: peptidoglycan biosynthesis I (meso-diaminopimelate containing)	2216.69
EP824738_K40_MV1R	PWY-5686: UMP biosynthesis	2197.13
EP824738_K40_MV1R	PWY-6386: UDP-N-acetylmuramoyl-pentapeptide biosynthesis II (lysine-containing)	2116.17
EP824738_K40_MV1R	PWY-6609: adenine and adenosine salvage III	2094.88
EP824738_K40_MV1R	PWY-724: superpathway of L-lysine, L-threonine and L-methionine biosynthesis II	1910.92
EP824738_K40_MV1R	PWY-7539: 6-hydroxymethyl-dihydropterin diphosphate biosynthesis III (Chlamydia)	1814.27
EP824738_K40_MV1R	PWY-7221: guanosine ribonucleotides de novo biosynthesis	1786.5
EP824738_K40_MV1R	THRESYN-PWY: superpathway of L-threonine biosynthesis	1736.18
EP824738_K40_MV1R	PWY-6385: peptidoglycan biosynthesis III (mycobacteria)	1728.25
EP824738_K40_MV1R	PWY0-1296: purine ribonucleosides degradation	1571.2
EP824738_K40_MV1R	PWY-7357: thiamin formation from pyrithiamine and oxythiamine (yeast)	1501.37
EP824738_K40_MV1R	PWY-1042: glycolysis IV (plant cytosol)	1318.7
EP824738_K40_MV1R	PWY-6147: 6-hydroxymethyl-dihydropterin diphosphate biosynthesis I	1315.48
EP824738_K40_MV1R	PWY-6703: preQ0 biosynthesis	1298.28
EP824738_K40_MV1R	PWY-6897: thiamin salvage II	1041.77
EP824738_K40_MV1R	PWY-1269: CMP-3-deoxy-D-manno-octulosonate biosynthesis I	722.43
EP824738_K40_MV1R	PWY-6700: queuosine biosynthesis	702.477
EP824738_K40_MV1R	NONOXIPENT-PWY: pentose phosphate pathway (non-oxidative branch)	692.384
EP392047_K40_MV1R	UNINTEGRATED	1974.95
EP392047_K40_MV1R	PWY-6609: adenine and adenosine salvage III	3.44013
EP392047_K40_MV1R	PWY-5695: urate biosynthesis/inosine 5'-phosphate degradation	2.96452
EP392047_K40_MV1R	COA-PWY: coenzyme A biosynthesis I	2.01552
EP280575_K30_MV1R	UNINTEGRATED	488729
EP280575_K30_MV1R	PWY-7219: adenosine ribonucleotides de novo biosynthesis	2275.12
EP280575_K30_MV1R	PWY-6122: 5-aminoimidazole ribonucleotide biosynthesis II	1777.51
EP280575_K30_MV1R	PWY-6277: superpathway of 5-aminoimidazole ribonucleotide biosynthesis	1777.51
EP280575_K30_MV1R	PWY-6121: 5-aminoimidazole ribonucleotide biosynthesis I	1697.72
EP280575_K30_MV1R	PWY-5695: urate biosynthesis/inosine 5'-phosphate degradation	1231.2
EP280575_K30_MV1R	CALVIN-PWY: Calvin-Benson-Bassham cycle	1103.21
EP280575_K30_MV1R	PWY-6387: UDP-N-acetylmuramoyl-pentapeptide biosynthesis I (meso-diaminopimelate containing)	997.141
EP280575_K30_MV1R	PWY-5686: UMP biosynthesis	935.457
EP280575_K30_MV1R	PEPTIDOGLYCANSYN-PWY: peptidoglycan biosynthesis I (meso-diaminopimelate containing)	902.568
EP280575_K30_MV1R	PWY-6897: thiamin salvage II	887.937
EP280575_K30_MV1R	COA-PWY: coenzyme A biosynthesis I	875.035
EP280575_K30_MV1R	COA-PWY-1: coenzyme A biosynthesis II (mammalian)	868.703
EP280575_K30_MV1R	PWY0-1296: purine ribonucleosides degradation	840.027
EP280575_K30_MV1R	PWY-7357: thiamin formation from pyrithiamine and oxythiamine (yeast)	789.104
EP280575_K30_MV1R	PWY-4242: pantothenate and coenzyme A biosynthesis III	762.943
EP280575_K30_MV1R	PANTOSYN-PWY: pantothenate and coenzyme A biosynthesis I	739.484
EP280575_K30_MV1R	PWY-5097: L-lysine biosynthesis VI	731.73
EP280575_K30_MV1R	PWY-6386: UDP-N-acetylmuramoyl-pentapeptide biosynthesis II (lysine-containing)	664.636
EP280575_K30_MV1R	NONOXIPENT-PWY: pentose phosphate pathway (non-oxidative branch)	663.509
EP280575_K30_MV1R	PANTO-PWY: phosphopantothenate biosynthesis I	659.199
EP280575_K30_MV1R	PWY-1042: glycolysis IV (plant cytosol)	646.896
EP280575_K30_MV1R	PWY-6385: peptidoglycan biosynthesis III (mycobacteria)	641.413
EP280575_K30_MV1R	PWY-6147: 6-hydroxymethyl-dihydropterin diphosphate biosynthesis I	631.503
EP280575_K30_MV1R	PWY-7221: guanosine ribonucleotides de novo biosynthesis	610.542
EP280575_K30_MV1R	PWY-724: superpathway of L-lysine, L-threonine and L-methionine biosynthesis II	583.273
EP280575_K30_MV1R	PWY-6609: adenine and adenosine salvage III	543.77
EP280575_K30_MV1R	THRESYN-PWY: superpathway of L-threonine biosynthesis	491.13
EP280575_K30_MV1R	PWY-7539: 6-hydroxymethyl-dihydropterin diphosphate biosynthesis III (Chlamydia)	481.072
EP280575_K30_MV1R	PWY-6703: preQ0 biosynthesis	406.98
EP280575_K30_MV1R	PWY-1269: CMP-3-deoxy-D-manno-octulosonate biosynthesis I	387.488
EP280575_K30_MV1R	PWY-6700: queuosine biosynthesis	225.48
EP280575_K30_MV1R	PWY-7111: pyruvate fermentation to isobutanol (engineered)	151.533
EP280575_K30_MV1R	VALSYN-PWY: L-valine biosynthesis	108.447
EP527930_K30_MV1R	UNINTEGRATED	2902.17
EP527930_K30_MV1R	PWY-7219: adenosine ribonucleotides de novo biosynthesis	23.877
EP527930_K30_MV1R	PWY-7111: pyruvate fermentation to isobutanol (engineered)	7.72121
EP527930_K30_MV1R	PWY-6122: 5-aminoimidazole ribonucleotide biosynthesis II	6.17412
EP527930_K30_MV1R	PWY-6277: superpathway of 5-aminoimidazole ribonucleotide biosynthesis	6.17412
EP527930_K30_MV1R	PWY-6121: 5-aminoimidazole ribonucleotide biosynthesis I	5.95505
EP527930_K30_MV1R	ILEUSYN-PWY: L-isoleucine biosynthesis I (from threonine)	5.66478
EP527930_K30_MV1R	VALSYN-PWY: L-valine biosynthesis	5.66478
EP527930_K30_MV1R	PWY-7357: thiamin formation from pyrithiamine and oxythiamine (yeast)	4.78128
EP527930_K30_MV1R	PWY-5695: urate biosynthesis/inosine 5'-phosphate degradation	4.56005
EP527930_K30_MV1R	COA-PWY: coenzyme A biosynthesis I	3.80241
EP527930_K30_MV1R	COA-PWY-1: coenzyme A biosynthesis II (mammalian)	3.40286
EP527930_K30_MV1R	PWY-6609: adenine and adenosine salvage III	2.98954
EP527930_K30_MV1R	PWY0-1296: purine ribonucleosides degradation	1.5873
EP786740_K40_MV1R	UNINTEGRATED	522508
EP786740_K40_MV1R	PWY-7219: adenosine ribonucleotides de novo biosynthesis	4397.4
EP786740_K40_MV1R	CALVIN-PWY: Calvin-Benson-Bassham cycle	2187.09
EP786740_K40_MV1R	PWY-5686: UMP biosynthesis	1724.04
EP786740_K40_MV1R	COA-PWY: coenzyme A biosynthesis I	1629.89
EP786740_K40_MV1R	PANTO-PWY: phosphopantothenate biosynthesis I	1435.62
EP786740_K40_MV1R	PANTOSYN-PWY: pantothenate and coenzyme A biosynthesis I	1400.99
EP786740_K40_MV1R	PWY-6387: UDP-N-acetylmuramoyl-pentapeptide biosynthesis I (meso-diaminopimelate containing)	1291.04
EP786740_K40_MV1R	PWY-1042: glycolysis IV (plant cytosol)	1279.01
EP786740_K40_MV1R	COA-PWY-1: coenzyme A biosynthesis II (mammalian)	1258.13
EP786740_K40_MV1R	PEPTIDOGLYCANSYN-PWY: peptidoglycan biosynthesis I (meso-diaminopimelate containing)	1167.25
EP786740_K40_MV1R	PWY-5097: L-lysine biosynthesis VI	1150.72
EP786740_K40_MV1R	PWY-4242: pantothenate and coenzyme A biosynthesis III	1103.52
EP786740_K40_MV1R	PWY-5695: urate biosynthesis/inosine 5'-phosphate degradation	1031.8
EP786740_K40_MV1R	PWY-6386: UDP-N-acetylmuramoyl-pentapeptide biosynthesis II (lysine-containing)	1020.66
EP786740_K40_MV1R	PWY-724: superpathway of L-lysine, L-threonine and L-methionine biosynthesis II	1017.2
EP786740_K40_MV1R	PWY-7357: thiamin formation from pyrithiamine and oxythiamine (yeast)	1014.49
EP786740_K40_MV1R	PWY-6122: 5-aminoimidazole ribonucleotide biosynthesis II	1013.27
EP786740_K40_MV1R	PWY-6277: superpathway of 5-aminoimidazole ribonucleotide biosynthesis	1013.27
EP786740_K40_MV1R	PWY-6385: peptidoglycan biosynthesis III (mycobacteria)	990.594
EP786740_K40_MV1R	PWY-6121: 5-aminoimidazole ribonucleotide biosynthesis I	938.394
EP786740_K40_MV1R	THRESYN-PWY: superpathway of L-threonine biosynthesis	936.712
EP786740_K40_MV1R	NONOXIPENT-PWY: pentose phosphate pathway (non-oxidative branch)	839.876
EP786740_K40_MV1R	PWY-6897: thiamin salvage II	730.262
EP786740_K40_MV1R	PWY0-1296: purine ribonucleosides degradation	682.354
EP786740_K40_MV1R	PWY-6609: adenine and adenosine salvage III	609.831
EP786740_K40_MV1R	PWY-7221: guanosine ribonucleotides de novo biosynthesis	580.301
EP786740_K40_MV1R	PWY-7539: 6-hydroxymethyl-dihydropterin diphosphate biosynthesis III (Chlamydia)	492.364
EP786740_K40_MV1R	PWY-6147: 6-hydroxymethyl-dihydropterin diphosphate biosynthesis I	416.74
EP786740_K40_MV1R	PWY-7111: pyruvate fermentation to isobutanol (engineered)	333.248
EP786740_K40_MV1R	PWY-6703: preQ0 biosynthesis	301.863
EP786740_K40_MV1R	PWY-1269: CMP-3-deoxy-D-manno-octulosonate biosynthesis I	299.853
EP786740_K40_MV1R	PWY-6700: queuosine biosynthesis	297.749
EP786740_K40_MV1R	VALSYN-PWY: L-valine biosynthesis	191.915

## Sheet: Supp. Table 12- MP2 Transcripts
SAMPLE_ID	PATHWAY	PATHWAY_ABUNDANCE
EP483881_K40_MV1R	UNINTEGRATED	36482.4
EP483881_K40_MV1R	PWY-7219: adenosine ribonucleotides de novo biosynthesis	184.115
EP483881_K40_MV1R	PWY-6609: adenine and adenosine salvage III	101.77
EP483881_K40_MV1R	PWY-5695: urate biosynthesis/inosine 5'-phosphate degradation	69.369
EP483881_K40_MV1R	PWY0-1296: purine ribonucleosides degradation	62.3332
EP483881_K40_MV1R	PWY-5097: L-lysine biosynthesis VI	61.568
EP483881_K40_MV1R	PWY-1269: CMP-3-deoxy-D-manno-octulosonate biosynthesis I	61.2725
EP483881_K40_MV1R	COA-PWY-1: coenzyme A biosynthesis II (mammalian)	54.9613
EP483881_K40_MV1R	PWY-6386: UDP-N-acetylmuramoyl-pentapeptide biosynthesis II (lysine-containing)	54.898
EP483881_K40_MV1R	PEPTIDOGLYCANSYN-PWY: peptidoglycan biosynthesis I (meso-diaminopimelate containing)	54.1903
EP483881_K40_MV1R	PWY-6387: UDP-N-acetylmuramoyl-pentapeptide biosynthesis I (meso-diaminopimelate containing)	53.7712
EP483881_K40_MV1R	PWY-724: superpathway of L-lysine, L-threonine and L-methionine biosynthesis II	53.7674
EP483881_K40_MV1R	THRESYN-PWY: superpathway of L-threonine biosynthesis	49.0367
EP483881_K40_MV1R	NONOXIPENT-PWY: pentose phosphate pathway (non-oxidative branch)	41.5196
EP483881_K40_MV1R	CALVIN-PWY: Calvin-Benson-Bassham cycle	34.6171
EP483881_K40_MV1R	PWY-6163: chorismate biosynthesis from 3-dehydroquinate	33.6715
EP483881_K40_MV1R	ARO-PWY: chorismate biosynthesis I	31.6987
EP483881_K40_MV1R	PWY-6897: thiamin salvage II	29.9025
EP483881_K40_MV1R	PWY-7111: pyruvate fermentation to isobutanol (engineered)	28.827
EP483881_K40_MV1R	PWY-1042: glycolysis IV (plant cytosol)	28.637
EP483881_K40_MV1R	PWY-7357: thiamin formation from pyrithiamine and oxythiamine (yeast)	27.443
EP483881_K40_MV1R	PWY-7221: guanosine ribonucleotides de novo biosynthesis	26.466
EP483881_K40_MV1R	PWY-5686: UMP biosynthesis	21.9356
EP483881_K40_MV1R	PWY-6121: 5-aminoimidazole ribonucleotide biosynthesis I	16.6273
EP483881_K40_MV1R	PWY-6122: 5-aminoimidazole ribonucleotide biosynthesis II	15.3169
EP483881_K40_MV1R	PWY-6277: superpathway of 5-aminoimidazole ribonucleotide biosynthesis	15.3169
EP483881_K40_MV1R	PANTO-PWY: phosphopantothenate biosynthesis I	14.9708
EP483881_K40_MV1R	ILEUSYN-PWY: L-isoleucine biosynthesis I (from threonine)	14.1726
EP483881_K40_MV1R	VALSYN-PWY: L-valine biosynthesis	14.1726
EP483881_K40_MV1R	PWY-6700: queuosine biosynthesis	8.6824
